# Supplementary material for: Transcriptomic analyses of Pinus koraiensis under different cold stresses
Source: BMC Genomics. 2020 Jan 3;21:10. doi: 10.1186/s12864-019-6401-y (PMC6942419; doi:10.1186/s12864-019-6401-y)
Supplement: Supplementary file 1 — Additional file 1. Go analysis of the unigenes for P. koraiensis in response to cold stress. [file 12864_2019_6401_MOESM1_ESM.xlsx]

## Sheet: Sheet1
GO_biological_process	biosynthetic process	6769	37.1128	All of GO	18239
	transport	4853	26.6078
	transcription	4468	24.497
	metabolic process	3705	20.3136
	catabolic process	3610	19.7928
	signaling	1604	8.79434
	signal transduction	1595	8.745
	defense response	1454	7.97193
	translation	1332	7.30303
	proteolysis	1069	5.86107
	RNA processing	927	5.08252
	phosphorylation	917	5.02769
	DNA replication	691	3.78858
	cell cycle	670	3.67345
	ATP catabolic process	629	3.44865
	response to stress	611	3.34996
	electron transport chain	601	3.29514
	transmembrane transport	596	3.26772
GO_molecular_function	ATP binding	7260	39.8048
	DNA binding	5779	31.6849
	metal ion binding	5081	27.8579
	transferase activity	3480	19.08
	kinase activity	3232	17.7203
	transporter activity	2674	14.6609
	nucleotide binding	2042	11.1958
	oxidoreductase activity	1869	10.2473
	zinc ion binding	1661	9.10686
	RNA binding	1600	8.77241
	peptidase activity	1509	8.27348
	ATPase activity	1307	7.16596
	phosphatase activity	1270	6.9631
	ligase activity	1202	6.59027
	hydrolase activity	1072	5.87752
	ADP binding	981	5.37858
	structural constituent of ribosome	876	4.80289
	electron carrier activity	842	4.61648
GO_cellular_component	integral to membrane	7942	43.5441
	plasma membrane	6593	36.1478
	cytoplasm	5427	29.7549
	nucleus	3459	18.9649
	cell	3315	18.1753
	chloroplast	2554	14.003
	mitochondrion	1956	10.7243
	cytosol	1676	9.1891
	endoplasmic reticulum	1008	5.52662
	extracellular region	890	4.87965
	intracellular	887	4.86321
	membrane	770	4.22172
	periplasmic space	728	3.99145
	ribosome	622	3.41027
	vacuole	495	2.71396
	Golgi apparatus	472	2.58786
	plasmodesma	433	2.37403
	nucleolus	432	2.36855
