# Supplementary material for: Transcriptomic analyses of Pinus koraiensis under different cold stresses
Source: BMC Genomics. 2020 Jan 3;21:10. doi: 10.1186/s12864-019-6401-y (PMC6942419; doi:10.1186/s12864-019-6401-y)
Supplement: Supplementary file 2 — Additional file 2. COG annotation of the unigenes for P. koraiensis in response to cold stress. [file 12864_2019_6401_MOESM2_ESM.xlsx]

## Sheet: Sheet1
A	129	0.682215	18909
B	120	0.634618
C	1795	9.49283
D	410	2.16828
E	2117	11.1957
F	527	2.78703
G	1448	7.65773
H	810	4.28367
I	974	5.15099
J	1698	8.97985
K	1429	7.55725
L	1739	9.19668
M	1083	5.72743
N	298	1.57597
O	1558	8.23946
P	1439	7.61013
Q	763	4.03512
R	3025	15.9977
S	1778	9.40293
T	1162	6.14522
U	649	3.43223
V	413	2.18415
W	4	0.0211539
X	0	0
Y	1	0.00528849
Z	205	1.08414
