# Supplementary material for: Transcriptomic analyses of Pinus koraiensis under different cold stresses
Source: BMC Genomics. 2020 Jan 3;21:10. doi: 10.1186/s12864-019-6401-y (PMC6942419; doi:10.1186/s12864-019-6401-y)
Supplement: Supplementary file 3 — Additional file 3. Gene Ontology clustering of DEGs. [file 12864_2019_6401_MOESM3_ESM.xlsx]

## Sheet: Sheet1
Cold treated libraries	Category	Gene Ontology	Q-value	Number of unigenes differentially expressed	Up_Count	Down_Count	Result
6h-VS-0h	Biological process	response to acid chemical	0	314	177	137	yes
		response to biotic stimulus	0	304	203	101	yes
		response to stress	0	1041	656	385	yes
		defense response	0	573	419	154	yes
		single-organism developmental process	0	607	351	256	yes
		single-multicellular organism process	0	577	320	257	yes
		response to other organism	0	283	191	92	yes
		cellular response to organic substance	0	294	155	139	yes
		response to oxygen-containing compound	0	440	263	177	yes
		response to endogenous stimulus	0	373	191	182	yes
		post-embryonic development	0	293	174	119	yes
		cellular response to endogenous stimulus	0	213	89	124	yes
		reproductive process	0	343	212	131	yes
		system development	0	427	246	181	yes
		response to hormone	0	343	169	174	yes
		immune response	0	225	154	71	yes
		response to stimulus	0	1599	972	627	yes
		immune system process	0	244	162	82	yes
		response to organic substance	0	458	249	209	yes
		developmental process involved in reproduction	0	291	185	106	yes
		multicellular organismal process	0	612	346	266	yes
		developmental process	0	613	355	258	yes
		multicellular organismal development	0	525	295	230	yes
		response to external biotic stimulus	0	283	191	92	yes
		innate immune response	0	218	153	65	yes
	Molecular function	kinase activity	0	632	381	251	yes
		protein kinase activity	0	579	357	222	yes
		ADP binding	0	284	241	43	yes
		phosphotransferase activity, alcohol group as acceptor	0	609	371	238	yes
		protein serine/threonine kinase activity	0	534	327	207	yes
24h-VS-0h	Biological process	response to endogenous stimulus	0	348	169	179	yes
		response to oxygen-containing compound	0	399	223	176	yes
		multicellular organismal process	0	563	301	262	yes
		response to stress	0	986	615	371	yes
		defense response	0	533	388	145	yes
		single-multicellular organism process	0	535	280	255	yes
		response to organic substance	0	420	219	201	yes
		response to stimulus	0	1547	947	600	yes
		response to acid chemical	0	276	141	135	yes
		response to hormone	0	326	153	173	yes
		multicellular organismal development	3.38096e-26	487	254	233	yes
		cellular response to endogenous stimulus	3.57306e-25	204	85	119	yes
		innate immune response	7.42787e-25	199	146	53	yes
		immune system process	1.09497e-24	222	156	66	yes
		cellular response to hormone stimulus	1.44459e-24	192	75	117	yes
		immune response	1.79293e-24	205	148	57	yes
		host programmed cell death induced by symbiont	8.53778e-24	146	117	29	yes
		plant-type hypersensitive response	8.53778e-24	146	117	29	yes
		response to biotic stimulus	8.53778e-24	266	173	93	yes
		hormone-mediated signaling pathway	1.22944e-23	181	71	110	yes
		system development	1.39709e-23	387	206	181	yes
		cellular response to organic substance	3.13763e-23	274	139	135	yes
		response to chemical	4.19665e-22	656	363	293	yes
		cellular response to chemical stimulus	5.26903e-22	339	176	163	yes
		programmed cell death	9.2208e-22	188	127	61	yes
	Molecular function	phosphotransferase activity, alcohol group as acceptor	0	578	373	205	yes
		protein serine/threonine kinase activity	0	474	305	169	yes
		protein kinase activity	0	536	353	183	yes
		ADP binding	0	274	233	41	yes
		kinase activity	1.26956e-24	601	383	218	yes
48h-VS-0h	Biological process	cellular response to endogenous stimulus	0	224	106	118	yes
		developmental process	0	622	335	287	yes
		multicellular organismal process	0	615	332	283	yes
		hormone-mediated signaling pathway	0	197	90	107	yes
		single-organism developmental process	0	614	330	284	yes
		system development	0	428	228	200	yes
		multicellular organismal development	0	531	281	250	yes
		response to stress	0	1042	643	399	yes
		defense response	0	554	400	154	yes
		response to acid chemical	0	300	173	127	yes
		response to organic substance	0	441	241	200	yes
		single-multicellular organism process	0	587	314	273	yes
		response to oxygen-containing compound	0	415	249	166	yes
		cellular response to hormone stimulus	0	211	96	115	yes
		response to endogenous stimulus	0	373	198	175	yes
		response to hormone	0	350	180	170	yes
		response to stimulus	0	1589	958	631	yes
		anatomical structure development	8.4447e-27	546	299	247	yes
		response to biotic stimulus	1.80409e-26	278	180	98	yes
		biological regulation	1.81689e-26	1211	642	569	yes
		cellular response to organic substance	2.68695e-26	287	150	137	yes
		reproductive process	9.65109e-26	322	193	129	yes
	Molecular function	phosphotransferase activity, alcohol group as acceptor	0	597	401	196	yes
		protein serine/threonine kinase activity	0	514	353	161	yes
		protein kinase activity	0	561	383	178	yes
		ADP binding	0	271	219	52	yes
	Cellular component	intracellular membrane-bounded organelle	0	2179	1030	1149	yes
		nucleus	0	1073	389	684	yes
		membrane-bounded organelle	0	2179	1030	1149	yes
		extracellular region	2.0094e-27	385	286	99	yes
