# Supplementary material for: Transcriptomic analyses of Pinus koraiensis under different cold stresses
Source: BMC Genomics. 2020 Jan 3;21:10. doi: 10.1186/s12864-019-6401-y (PMC6942419; doi:10.1186/s12864-019-6401-y)
Supplement: Supplementary file 4 — Additional file 4. KEGG analysis of the DEGs. [file 12864_2019_6401_MOESM4_ESM.xlsx]

## Sheet: Sheet1
6h vs 0h	Name	Map	q	Up_Count	Down_Count	sum of up and down	Result
	Plant-pathogen interaction	map04626	1.72432e-15	56	17	73	yes
	Plant hormone signal transduction	map04075	7.45807e-16	22	33	55	yes
	Starch and sucrose metabolism	map00500	4.85822e-05	29	25	54	yes
	Phenylpropanoid biosynthesis	map00940	3.67477e-14	32	13	45	yes
	Protein processing in endoplasmic reticulum	map04141	0.000387873	22	16	38	yes
	Hippo signaling pathway	map04390	3.7425e-10	24	6	30	yes
	Spliceosome	map03040	0.0185986	6	23	29	yes
	Endocytosis	map04144	0.00010862	13	14	27	yes
	mRNA surveillance pathway	map03015	0.00162368	4	21	25	yes
	Drug metabolism - cytochrome P450	map00982	3.12701e-05	11	9	20	yes
	Alcoholism	map05034	0.00518043	8	12	20	yes
	Metabolism of xenobiotics by cytochrome P450	map00980	0.00010862	10	9	19	yes
	Ascorbate and aldarate metabolism	map00053	0.00607254	7	11	18	yes
	alpha-Linolenic acid metabolism	map00592	0.00124045	9	7	16	yes
	Regulation of actin cytoskeleton	map04810	0.0065606	9	7	16	yes
	Dopaminergic synapse	map04728	0.000737	7	8	15	yes
	Cyanoamino acid metabolism	map00460	0.0226516	11	4	15	yes
	Herpes simplex infection	map05168	0.0313946	3	12	15	yes
	Chemical carcinogenesis	map05204	0.00322522	7	7	14	yes
	Linoleic acid metabolism	map00591	3.05988e-06	8	5	13	yes
	Circadian rhythm - plant	map04712	2.29004e-05	4	8	12	yes
	Flavonoid biosynthesis	map00941	3.12701e-05	7	5	12	yes
	Fc gamma R-mediated phagocytosis	map04666	0.0312105	6	6	12	yes
	Cutin, suberine and wax biosynthesis	map00073	0.0100053	8	3	11	yes
	Focal adhesion	map04510	0.031903	4	7	11	yes
	Pancreatic secretion	map04972	0.00631176	2	8	10	yes
	Measles	map05162	0.00767017	4	6	10	yes
	Sphingolipid metabolism	map00600	0.0334411	4	6	10	yes
	Stilbenoid, diarylheptanoid and gingerol biosynthesis	map00945	1.72051e-05	3	6	9	yes
	Vascular smooth muscle contraction	map04270	0.0236004	3	6	9	yes
	Bile secretion	map04976	0.0312105	8	1	9	yes
	Retinol metabolism	map00830	0.0312105	6	3	9	yes
	Estrogen signaling pathway	map04915	0.0406484	6	3	9	yes
	Endocrine and other factor-regulated calcium reabsorption	map04961	0.00518043	2	6	8	yes
	Adherens junction	map04520	0.00844644	2	6	8	yes
	Tight junction	map04530	0.0345212	2	6	8	yes
	Long-term potentiation	map04720	0.0412738	3	5	8	yes
	B cell receptor signaling pathway	map04662	0.0499409	1	7	8	yes
	Zeatin biosynthesis	map00908	0.0107446	4	3	7	yes
	Retrograde endocannabinoid signaling	map04723	0.0239335	3	4	7	yes
	Amphetamine addiction	map05031	0.0334411	3	4	7	yes
	Other glycan degradation	map00511	0.0312105	2	4	6	yes
	Diterpenoid biosynthesis	map00904	0.0153964	5	0	5	yes
	Bisphenol degradation	map00363	0.0226516	1	4	5	yes
	Polycyclic aromatic hydrocarbon degradation	map00624	0.0226516	1	4	5	yes
	Betalain biosynthesis	map00965	0.0312105	3	2	5	yes
24h vs 0h	Plant-pathogen interaction	map04626	3.13289e-09	48	14	62	yes
	Starch and sucrose metabolism	map00500	9.22255e-07	30	30	60	yes
	Plant hormone signal transduction	map04075	5.57031e-17	24	33	57	yes
	Phenylpropanoid biosynthesis	map00940	3.69295e-09	25	13	38	yes
	mRNA surveillance pathway	map03015	5.56416e-06	4	27	31	yes
	Protein processing in endoplasmic reticulum	map04141	0.0382014	11	20	31	yes
	Hippo signaling pathway	map04390	3.69295e-09	22	7	29	yes
	Endocytosis	map04144	5.0701e-05	11	17	28	yes
	Phenylalanine metabolism	map00360	0.0370501	18	7	25	yes
	Ubiquitin mediated proteolysis	map04120	0.0449287	8	17	25	yes
	Drug metabolism - cytochrome P450	map00982	2.54912e-06	12	10	22	yes
	Metabolism of xenobiotics by cytochrome P450	map00980	9.56852e-06	11	10	21	yes
	Regulation of actin cytoskeleton	map04810	0.000299729	6	13	19	yes
	Dopaminergic synapse	map04728	1.17118e-05	5	13	18	yes
	PI3K-Akt signaling pathway	map04151	0.00930643	3	15	18	yes
	Ascorbate and aldarate metabolism	map00053	0.0143344	6	11	17	yes
	Alcoholism	map05034	0.048171	5	12	17	yes
	Chemical carcinogenesis	map05204	0.000287117	8	8	16	yes
	Cyanoamino acid metabolism	map00460	0.011614	12	4	16	yes
	Herpes simplex infection	map05168	0.0175234	3	13	16	yes
	Phagosome	map04145	0.00725631	1	14	15	yes
	Sphingolipid metabolism	map00600	0.000378462	4	10	14	yes
	Fanconi anemia pathway	map03460	0.00409861	1	12	13	yes
	Focal adhesion	map04510	0.00623976	3	10	13	yes
	Wnt signaling pathway	map04310	0.0127047	2	11	13	yes
	Fc gamma R-mediated phagocytosis	map04666	0.0143344	5	8	13	yes
	Circadian rhythm - plant	map04712	1.92416e-05	4	8	12	yes
	Phosphatidylinositol signaling system	map04070	0.0420504	4	8	12	yes
	Linoleic acid metabolism	map00591	0.000140785	6	5	11	yes
	Pancreatic secretion	map04972	0.00167529	1	10	11	yes
	Flavonoid biosynthesis	map00941	0.00120394	5	5	10	yes
	Retinol metabolism	map00830	0.0126719	6	4	10	yes
	Vascular smooth muscle contraction	map04270	0.0256894	2	7	9	yes
	Adherens junction	map04520	0.00986639	1	7	8	yes
	Amphetamine addiction	map05031	0.0122498	2	6	8	yes
	Tight junction	map04530	0.0432732	1	7	8	yes
	Long-term potentiation	map04720	0.0489154	2	6	8	yes
	Stilbenoid, diarylheptanoid and gingerol biosynthesis	map00945	0.00151871	2	5	7	yes
	Naphthalene degradation	map00626	0.0420504	4	3	7	yes
	Zeatin biosynthesis	map00908	0.0447112	5	1	6	yes
	Carbohydrate digestion and absorption	map04973	0.0101655	3	2	5	yes
	Polycyclic aromatic hydrocarbon degradation	map00624	0.0236588	1	4	5	yes
48h vs 0h	Plant-pathogen interaction	map04626	1.51076e-11	51	13	64	yes
	Plant hormone signal transduction	map04075	1.23671e-19	27	32	59	yes
	Starch and sucrose metabolism	map00500	0.000289666	30	20	50	yes
	Phenylpropanoid biosynthesis	map00940	3.13471e-13	31	12	43	yes
	Endocytosis	map04144	4.42847e-10	12	24	36	yes
	Hippo signaling pathway	map04390	1.31003e-14	22	13	35	yes
	mRNA surveillance pathway	map03015	3.07315e-08	4	30	34	yes
	Spliceosome	map03040	0.0125421	5	24	29	yes
	Phenylalanine metabolism	map00360	0.0344905	18	6	24	yes
	Ascorbate and aldarate metabolism	map00053	0.000485227	10	10	20	yes
	Drug metabolism - cytochrome P450	map00982	8.95485e-05	14	5	19	yes
	alpha-Linolenic acid metabolism	map00592	8.95485e-05	11	7	18	yes
	Metabolism of xenobiotics by cytochrome P450	map00980	0.00023609	13	5	18	yes
	Regulation of actin cytoskeleton	map04810	0.00048572	7	11	18	yes
	Alcoholism	map05034	0.0179302	8	10	18	yes
	Dopaminergic synapse	map04728	0.00011842	5	11	16	yes
	Fc gamma R-mediated phagocytosis	map04666	0.00370008	7	7	14	yes
	Fanconi anemia pathway	map03460	0.00242798	1	12	13	yes
	Chemical carcinogenesis	map05204	0.00690276	10	3	13	yes
	Phosphatidylinositol signaling system	map04070	0.028251	4	8	12	yes
	Linoleic acid metabolism	map00591	0.00010119	7	4	11	yes
	Circadian rhythm - plant	map04712	0.00010119	2	9	11	yes
	Flavonoid biosynthesis	map00941	0.000721843	7	3	10	yes
	Bile secretion	map04976	0.00989058	7	3	10	yes
	Basal transcription factors	map03022	0.0199551	1	9	10	yes
	Fatty acid elongation	map00062	0.0179302	7	2	9	yes
	Vascular smooth muscle contraction	map04270	0.0199551	1	8	9	yes
	Synaptic vesicle cycle	map04721	0.0266513	2	7	9	yes
	Retinol metabolism	map00830	0.0266513	5	4	9	yes
	Stilbenoid, diarylheptanoid and gingerol biosynthesis	map00945	0.00011842	3	5	8	yes
	Amphetamine addiction	map05031	0.00989058	1	7	8	yes
	Long-term potentiation	map04720	0.0374463	1	7	8	yes
	Retrograde endocannabinoid signaling	map04723	0.0201066	6	1	7	yes
	Mineral absorption	map04978	0.0201066	6	1	7	yes
	Adherens junction	map04520	0.0263404	0	7	7	yes
	Hepatitis C	map05160	0.0311115	2	5	7	yes
	Zeatin biosynthesis	map00908	0.0344905	4	2	6	yes
	Polycyclic aromatic hydrocarbon degradation	map00624	0.0199551	1	4	5	yes
	Bisphenol degradation	map00363	0.0199551	1	4	5	yes
	Photosynthesis - antenna proteins	map00196	0.00125656	4	0	4	yes
24h vs 6h	Plant-pathogen interaction	map04626	0.00029396	9	12	21	yes
	Phenylpropanoid biosynthesis	map00940	0.00029396	3	11	14	yes
	Chemical carcinogenesis	map05204	0.000307725	4	5	9	yes
	Metabolism of xenobiotics by cytochrome P450	map00980	0.00131939	4	5	9	yes
	Drug metabolism - cytochrome P450	map00982	0.00131939	4	5	9	yes
	Hippo signaling pathway	map04390	0.0258623	4	4	8	yes
	Cutin, suberine and wax biosynthesis	map00073	0.00203583	2	5	7	yes
48h vs 6h	Ribosome	map03010	0.00382147	4	29	33	yes
	Plant-pathogen interaction	map04626	4.18853e-07	12	15	27	yes
	Phenylpropanoid biosynthesis	map00940	5.13519e-05	8	7	15	yes
	Plant hormone signal transduction	map04075	0.000976861	12	3	15	yes
	Chemical carcinogenesis	map05204	7.29251e-07	8	4	12	yes
	Drug metabolism - cytochrome P450	map00982	5.89259e-06	8	4	12	yes
	Metabolism of xenobiotics by cytochrome P450	map00980	5.89259e-06	8	4	12	yes
	Glutathione metabolism	map00480	0.0276299	8	4	12	yes
	Hippo signaling pathway	map04390	0.0327631	1	7	8	yes
48h vs 24h	Plant-pathogen interaction	map04626	1.90801e-10	18	9	27	yes
	Phenylpropanoid biosynthesis	map00940	2.32343e-08	13	4	17	yes
	Phenylalanine metabolism	map00360	0.0012383	10	2	12	yes
	Plant hormone signal transduction	map04075	0.0302802	7	3	10	yes
	Chemical carcinogenesis	map05204	0.000424448	5	3	8	yes
	Drug metabolism - cytochrome P450	map00982	0.0012383	5	3	8	yes
	Metabolism of xenobiotics by cytochrome P450	map00980	0.0012383	5	3	8	yes
	Hippo signaling pathway	map04390	0.0248787	2	5	7	yes
	Cutin, suberine and wax biosynthesis	map00073	0.00381179	4	2	6	yes
	Thiamine metabolism	map00730	0.0448024	6	0	6	yes
	Stilbenoid, diarylheptanoid and gingerol biosynthesis	map00945	0.0477234	2	1	3	yes
