# Supplementary material for: Transcriptomic analyses of Pinus koraiensis under different cold stresses
Source: BMC Genomics. 2020 Jan 3;21:10. doi: 10.1186/s12864-019-6401-y (PMC6942419; doi:10.1186/s12864-019-6401-y)
Supplement: Supplementary file 5 — Additional file 5. All the DEGs in each comparison. [file 12864_2019_6401_MOESM5_ESM.xlsx]

## Sheet: 6H vs CK
gene	foldChange	log2FoldChange	up/down	significant	NT_Description	NR_Description	BLASTX_Description	BLASTP_Description	PFAM_Description	eggNOG_Description	GO_biological_process	GO_molecular_function	GO_cellular_component	KO	Map
c70450_g2	0.143798	-2.79788	down	yes	Picea glauca clone GQ0207_M10 mRNA sequence	unknown [Picea sitchensis]	RecName: Full=LRR receptor-like serine/threonine-protein kinase FLS2;^Eukaryota; Viridiplantae; Streptophyta; Embryophyta; Tracheophyta; Spermatophyta; Magnoliophyta; eudicotyledons; core eudicotyledons; rosids; malvids; Brassicales; Brassicaceae; Camelineae; Arabidopsis`sp|Q9FL28|FLS2_ARATH	RecName: Full=LRR receptor-like serine/threonine-protein kinase FLS2;^Eukaryota; Viridiplantae; Streptophyta; Embryophyta; Tracheophyta; Spermatophyta; Magnoliophyta; eudicotyledons; core eudicotyledons; rosids; malvids; Brassicales; Brassicaceae; Camelineae; Arabidopsis`sp|Q9FL28|FLS2_ARATH	Leucine rich repeat	Serine/threonine protein kinase	GO:0052544|defense response by callose deposition in cell wall;GO:0042742|defense response to bacterium;GO:0016045|detection of bacterium;GO:0006898|receptor-mediated endocytosis;GO:0010359|regulation of anion channel activity	GO:0005524|ATP binding;GO:0004675|transmembrane receptor protein serine/threonine kinase activity	GO:0005768|endosome;GO:0010008|endosome membrane;GO:0016021|integral to membrane;GO:0005886|plasma membrane	K13420|FLS2; LRR receptor-like serine/threonine-protein kinase FLS2 [EC:2.7.11.1]	map04626|Plant-pathogen interaction
c70934_g6	6.92655	2.79214	up	yes	Pinus taeda isolate 4830 anonymous locus 0_5470_01 genomic sequence	unknown [Picea sitchensis]	RecName: Full=LRR receptor-like serine/threonine-protein kinase FLS2;^Eukaryota; Viridiplantae; Streptophyta; Embryophyta; Tracheophyta; Spermatophyta; Magnoliophyta; eudicotyledons; core eudicotyledons; rosids; malvids; Brassicales; Brassicaceae; Camelineae; Arabidopsis`sp|Q9FL28|FLS2_ARATH	RecName: Full=LRR receptor-like serine/threonine-protein kinase FLS2;^Eukaryota; Viridiplantae; Streptophyta; Embryophyta; Tracheophyta; Spermatophyta; Magnoliophyta; eudicotyledons; core eudicotyledons; rosids; malvids; Brassicales; Brassicaceae; Camelineae; Arabidopsis`sp|Q9FL28|FLS2_ARATH	Leucine rich repeat N-terminal domain	Serine/threonine protein kinase	GO:0052544|defense response by callose deposition in cell wall;GO:0042742|defense response to bacterium;GO:0016045|detection of bacterium;GO:0006898|receptor-mediated endocytosis;GO:0010359|regulation of anion channel activity	GO:0005524|ATP binding;GO:0004675|transmembrane receptor protein serine/threonine kinase activity	GO:0005768|endosome;GO:0010008|endosome membrane;GO:0016021|integral to membrane;GO:0005886|plasma membrane	K13420|FLS2; LRR receptor-like serine/threonine-protein kinase FLS2 [EC:2.7.11.1]	map04626|Plant-pathogen interaction
c64857_g1	0.479161	-1.06142	down	yes	Picea glauca clone GQ03213_E23 mRNA sequence	unknown [Populus trichocarpa]	RecName: Full=Aminoacylase-1;^Eukaryota; Metazoa; Chordata; Craniata; Vertebrata; Euteleostomi; Mammalia; Eutheria; Euarchontoglires; Glires; Rodentia; Sciurognathi; Muroidea; Muridae; Murinae; Mus; Mus	RecName: Full=Aminoacylase-1;^Eukaryota; Metazoa; Chordata; Craniata; Vertebrata; Euteleostomi; Mammalia; Eutheria; Euarchontoglires; Glires; Rodentia; Sciurognathi; Muroidea; Muridae; Murinae; Mus; Mus	Peptidase family M20/M25/M40	Acetylornithine deacetylase/Succinyl-diaminopimelate desuccinylase and related deacylases	GO:0006520|cellular amino acid metabolic process;GO:0006508|proteolysis	GO:0004046|aminoacylase activity;GO:0046872|metal ion binding;GO:0008237|metallopeptidase activity	GO:0005737|cytoplasm	K14677|ACY1; aminoacylase [EC:3.5.1.14]	map01210|2-Oxocarboxylic acid metabolism;map01230|Biosynthesis of amino acids;map01110|Biosynthesis of secondary metabolites;map01100|Metabolic pathways;map00220|Arginine biosynthesis;map01130|Biosynthesis of antibiotics
c53927_g1	0.463346	-1.10984	down	yes	Picea glauca clone GQ03124_H08 mRNA sequence	PREDICTED: carboxypeptidase A6 isoform X1 [Nelumbo nucifera]	RecName: Full=Carboxypeptidase A2;^Eukaryota; Metazoa; Chordata; Craniata; Vertebrata; Euteleostomi; Mammalia; Eutheria; Euarchontoglires; Glires; Rodentia; Sciurognathi; Muroidea; Muridae; Murinae; Mus; Mus	RecName: Full=Carboxypeptidase A2;^Eukaryota; Metazoa; Chordata; Craniata; Vertebrata; Euteleostomi; Mammalia; Eutheria; Euarchontoglires; Glires; Rodentia; Sciurognathi; Muroidea; Muridae; Murinae; Mus; Mus	Zinc carboxypeptidase	Predicted carboxypeptidase	GO:0006508|proteolysis	GO:0046872|metal ion binding;GO:0004181|metallocarboxypeptidase activity;GO:0008270|zinc ion binding	GO:0005576|extracellular region	K01298|CPA2; carboxypeptidase A2 [EC:3.4.17.15]	map04972|Pancreatic secretion;map04974|Protein digestion and absorption
c71179_g1	0.0676065	-3.88669	down	yes	Picea sitchensis clone WS02722_G12 unknown mRNA	unknown [Picea sitchensis]	RecName: Full=Chitinase 6;^Eukaryota; Viridiplantae; Streptophyta; Embryophyta; Tracheophyta; Spermatophyta; Magnoliophyta; Liliopsida; Poales; Poaceae; BEP clade; Ehrhartoideae; Oryzeae; Oryza	RecName: Full=Chitinase 6;^Eukaryota; Viridiplantae; Streptophyta; Embryophyta; Tracheophyta; Spermatophyta; Magnoliophyta; Liliopsida; Poales; Poaceae; BEP clade; Ehrhartoideae; Oryzeae; Oryza	Chitinase class I	Uncharacterized protein contain chitin-binding domain type 3	GO:0016998|cell wall macromolecule catabolic process;GO:0006032|chitin catabolic process;GO:0006952|defense response;GO:0000272|polysaccharide catabolic process;GO:0010262|somatic embryogenesis	GO:0008061|chitin binding;GO:0004568|chitinase activity	GO:0048046|apoplast;GO:0009505|plant-type cell wall;GO:0005886|plasma membrane	K01183|E3.2.1.14; chitinase [EC:3.2.1.14]	map01100|Metabolic pathways;map00520|Amino sugar and nucleotide sugar metabolism;map00500|Starch and sucrose metabolism
c67114_g1	0.43128	-1.2133	down	yes	Picea sitchensis clone WS02926_D15 unknown mRNA	unknown [Picea sitchensis]	RecName: Full=LRR receptor-like serine/threonine-protein kinase FLS2;^Eukaryota; Viridiplantae; Streptophyta; Embryophyta; Tracheophyta; Spermatophyta; Magnoliophyta; eudicotyledons; core eudicotyledons; rosids; malvids; Brassicales; Brassicaceae; Camelineae; Arabidopsis`sp|Q9FL28|FLS2_ARATH	RecName: Full=LRR receptor-like serine/threonine-protein kinase FLS2;^Eukaryota; Viridiplantae; Streptophyta; Embryophyta; Tracheophyta; Spermatophyta; Magnoliophyta; eudicotyledons; core eudicotyledons; rosids; malvids; Brassicales; Brassicaceae; Camelineae; Arabidopsis`sp|Q9FL28|FLS2_ARATH	Leucine rich repeat N-terminal domain	Serine/threonine protein kinase	GO:0052544|defense response by callose deposition in cell wall;GO:0042742|defense response to bacterium;GO:0016045|detection of bacterium;GO:0006898|receptor-mediated endocytosis;GO:0010359|regulation of anion channel activity	GO:0005524|ATP binding;GO:0004675|transmembrane receptor protein serine/threonine kinase activity	GO:0005768|endosome;GO:0010008|endosome membrane;GO:0016021|integral to membrane;GO:0005886|plasma membrane	K13420|FLS2; LRR receptor-like serine/threonine-protein kinase FLS2 [EC:2.7.11.1]	map04626|Plant-pathogen interaction
c69856_g1	0.469639	-1.09038	down	yes	Picea glauca clone GQ04110_B16 mRNA sequence	PREDICTED: serine/threonine-protein kinase/endoribonuclease IRE1b [Jatropha curcas]	RecName: Full=Serine/threonine-protein kinase/endoribonuclease IRE1;^Eukaryota; Fungi; Dikarya; Ascomycota; Saccharomycotina; Saccharomycetes; Saccharomycetales; Saccharomycetaceae; Saccharomyces	RecName: Full=Serine/threonine-protein kinase/endoribonuclease IRE1;^Eukaryota; Fungi; Dikarya; Ascomycota; Saccharomycotina; Saccharomycetes; Saccharomycetales; Saccharomycetaceae; Saccharomyces	PQQ enzyme repeat	Serine/threonine protein kinase	GO:0030968|endoplasmic reticulum unfolded protein response;GO:0031505|fungal-type cell wall organization;GO:0006020|inositol metabolic process;GO:0006397|mRNA processing;GO:0006355|regulation of transcription, DNA-dependent;GO:0006351|transcription, DNA-dependent	GO:0005524|ATP binding;GO:0004521|endoribonuclease activity;GO:0016891|endoribonuclease activity, producing 5'-phosphomonoesters;GO:0046872|metal ion binding;GO:0042803|protein homodimerization activity;GO:0004674|protein serine/threonine kinase activity;GO:0051082|unfolded protein binding	GO:0005789|endoplasmic reticulum membrane;GO:0016021|integral to membrane;GO:0005634|nucleus	K08852|ERN1; serine/threonine-protein kinase/endoribonuclease IRE1 [EC:2.7.11.1 3.1.26.-]	map04141|Protein processing in endoplasmic reticulum;map05010|Alzheimer's disease;map04932|Non-alcoholic fatty liver disease (NAFLD)
c66400_g1	4.9788	2.3158	up	yes	Picea sitchensis clone WS04717_E19 unknown mRNA	PREDICTED: heparan-alpha-glucosaminide N-acetyltransferase [Nelumbo nucifera]	RecName: Full=Heparan-alpha-glucosaminide N-acetyltransferase;^Eukaryota; Metazoa; Chordata; Craniata; Vertebrata; Euteleostomi; Mammalia; Eutheria; Euarchontoglires; Primates; Haplorrhini; Catarrhini; Hominidae; Homo	RecName: Full=Heparan-alpha-glucosaminide N-acetyltransferase;^Eukaryota; Metazoa; Chordata; Craniata; Vertebrata; Euteleostomi; Mammalia; Eutheria; Euarchontoglires; Glires; Rodentia; Sciurognathi; Muroidea; Muridae; Murinae; Mus; Mus	Protein of unknown function (DUF1624)	Uncharacterized conserved protein	GO:0007041|lysosomal transport;GO:0051259|protein oligomerization	GO:0015019|heparan-alpha-glucosaminide N-acetyltransferase activity;GO:0016746|transferase activity, transferring acyl groups	GO:0016021|integral to membrane;GO:0005765|lysosomal membrane	K10532|HGSNAT; heparan-alpha-glucosaminide N-acetyltransferase [EC:2.3.1.78]	map01100|Metabolic pathways;map04142|Lysosome;map00531|Glycosaminoglycan degradation
c55017_g1	2.05015	1.03573	up	yes	Picea sitchensis clone WS02710_M01 unknown mRNA	unknown [Picea sitchensis]	RecName: Full=50S ribosomal protein L28, chloroplastic;^Eukaryota; Viridiplantae; Streptophyta; Embryophyta; Tracheophyta; Spermatophyta; Magnoliophyta; eudicotyledons; core eudicotyledons; rosids; malvids; Brassicales; Brassicaceae; Camelineae; Arabidopsis	RecName: Full=50S ribosomal protein L28, chloroplastic;^Eukaryota; Viridiplantae; Streptophyta; Embryophyta; Tracheophyta; Spermatophyta; Magnoliophyta; eudicotyledons; core eudicotyledons; rosids; malvids; Brassicales; Brassicaceae; Camelineae; Arabidopsis	Ribosomal L28 family	Ribosomal protein L28	GO:0006412|translation	GO:0003735|structural constituent of ribosome	GO:0009941|chloroplast envelope;GO:0009570|chloroplast stroma;GO:0016020|membrane;GO:0009547|plastid ribosome	K02902|RP-L28, MRPL28, rpmB; large subunit ribosomal protein L28	map03010|Ribosome
c63037_g2	5.63565	2.49458	up	yes	Pinus taeda isolate 4981 anonymous locus 0_17878_01 genomic sequence	PREDICTED: probable LRR receptor-like serine/threonine-protein kinase At3g47570 [Malus domestica]	RecName: Full=LRR receptor-like serine/threonine-protein kinase FLS2;^Eukaryota; Viridiplantae; Streptophyta; Embryophyta; Tracheophyta; Spermatophyta; Magnoliophyta; eudicotyledons; core eudicotyledons; rosids; malvids; Brassicales; Brassicaceae; Camelineae; Arabidopsis	RecName: Full=LRR receptor-like serine/threonine-protein kinase FLS2;^Eukaryota; Viridiplantae; Streptophyta; Embryophyta; Tracheophyta; Spermatophyta; Magnoliophyta; eudicotyledons; core eudicotyledons; rosids; malvids; Brassicales; Brassicaceae; Camelineae; Arabidopsis	Leucine rich repeat N-terminal domain	Serine/threonine protein kinase	GO:0052544|defense response by callose deposition in cell wall;GO:0042742|defense response to bacterium;GO:0016045|detection of bacterium;GO:0006898|receptor-mediated endocytosis;GO:0010359|regulation of anion channel activity	GO:0005524|ATP binding;GO:0004675|transmembrane receptor protein serine/threonine kinase activity	GO:0005768|endosome;GO:0010008|endosome membrane;GO:0016021|integral to membrane;GO:0005886|plasma membrane	K13420|FLS2; LRR receptor-like serine/threonine-protein kinase FLS2 [EC:2.7.11.1]	map04626|Plant-pathogen interaction
c51762_g2	12.4068	3.63306	up	yes	Picea sitchensis clone WS0443_J11 unknown mRNA	PREDICTED: uncharacterized protein LOC105047761 isoform X2 [Elaeis guineensis]	RecName: Full=Bifunctional epoxide hydrolase 2;^Eukaryota; Metazoa; Chordata; Craniata; Vertebrata; Euteleostomi; Mammalia; Eutheria; Euarchontoglires; Primates; Haplorrhini; Catarrhini; Hominidae; Homo	RecName: Full=Bifunctional epoxide hydrolase 2;^Eukaryota; Metazoa; Chordata; Craniata; Vertebrata; Euteleostomi; Mammalia; Eutheria; Euarchontoglires; Primates; Haplorrhini; Catarrhini; Hominidae; Homo	Alpha/beta hydrolase family	Predicted hydrolases or acyltransferases (alpha/beta hydrolase superfamily)	GO:0006874|cellular calcium ion homeostasis;GO:0042632|cholesterol homeostasis;GO:0017144|drug metabolic process;GO:0006954|inflammatory response;GO:0046839|phospholipid dephosphorylation;GO:0010628|positive regulation of gene expression;GO:0045909|positive regulation of vasodilation;GO:0072593|reactive oxygen species metabolic process;GO:0008217|regulation of blood pressure;GO:0090181|regulation…	GO:0033885|10-hydroxy-9-(phosphonooxy)octadecanoate phosphatase activity;GO:0003869|4-nitrophenylphosphatase activity;GO:0004301|epoxide hydrolase activity;GO:0042577|lipid phosphatase activity;GO:0000287|magnesium ion binding;GO:0042803|protein homodimerization activity;GO:0015643|toxin binding	GO:0005829|cytosol;GO:0005925|focal adhesion;GO:0005794|Golgi apparatus;GO:0005730|nucleolus;GO:0005777|peroxisome	K08726|EPHX2; soluble epoxide hydrolase / lipid-phosphate phosphatase [EC:3.3.2.10 3.1.3.76]	map00590|Arachidonic acid metabolism;map01100|Metabolic pathways;map01120|Microbial metabolism in diverse environments;map00625|Chloroalkane and chloroalkene degradation;map04146|Peroxisome
c69274_g2	34.7925	5.12071	up	yes	Picea glauca clone GQ03516_A13 mRNA sequence	unknown [Picea sitchensis]	RecName: Full=Catechol O-methyltransferase;^Eukaryota; Metazoa; Chordata; Craniata; Vertebrata; Euteleostomi; Mammalia; Eutheria; Euarchontoglires; Primates; Haplorrhini; Catarrhini; Hominidae; Homo	RecName: Full=Catechol O-methyltransferase;^Eukaryota; Metazoa; Chordata; Craniata; Vertebrata; Euteleostomi; Mammalia; Eutheria; Euarchontoglires; Primates; Haplorrhini; Catarrhini; Hominidae; Homo	O-methyltransferase	Predicted O-methyltransferase	GO:0042420|dopamine catabolic process;GO:0008210|estrogen metabolic process;GO:0007565|female pregnancy;GO:0007612|learning;GO:0048609|multicellular organismal reproductive process;GO:0045963|negative regulation of dopamine metabolic process;GO:0048662|negative regulation of smooth muscle cell proliferation;GO:0042136|neurotransmitter biosynthetic process;GO:0042135|neurotransmitter catabolic pro…	GO:0016206|catechol O-methyltransferase activity;GO:0000287|magnesium ion binding;GO:0008171|O-methyltransferase activity	GO:0005829|cytosol;GO:0016021|integral to membrane;GO:0043231|intracellular membrane-bounded organelle;GO:0005739|mitochondrion;GO:0005886|plasma membrane	K00545|COMT; catechol O-methyltransferase [EC:2.1.1.6]	map04728|Dopaminergic synapse;map00965|Betalain biosynthesis;map00350|Tyrosine metabolism;map00140|Steroid hormone biosynthesis;map01100|Metabolic pathways
c67799_g1	0.281632	-1.82812	down	yes	Picea glauca clone GQ03619_J07 mRNA sequence	unknown [Picea sitchensis]	RecName: Full=Probable glucan 1,3-beta-glucosidase A;^Eukaryota; Fungi; Dikarya; Ascomycota; Pezizomycotina; Eurotiomycetes; Eurotiomycetidae; Eurotiales; Trichocomaceae; Emericella`sp|Q5B5X8|EXGA_EMENI	RecName: Full=Probable glucan 1,3-beta-glucosidase A;^Eukaryota; Fungi; Dikarya; Ascomycota; Pezizomycotina; Eurotiomycetes; Eurotiomycetidae; Eurotiales; Trichocomaceae; Emericella`sp|Q5B5X8|EXGA_EMENI	Cellulase (glycosyl hydrolase family 5)	Endoglucanase	GO:0000272|polysaccharide catabolic process	GO:0004338|glucan exo-1,3-beta-glucosidase activity;GO:0046872|metal ion binding	GO:0005576|extracellular region	K01210|E3.2.1.58; glucan 1,3-beta-glucosidase [EC:3.2.1.58]	map00500|Starch and sucrose metabolism;map01100|Metabolic pathways
c66544_g1	2.06552	1.0465	up	yes	Picea glauca clone GQ03217_F21 mRNA sequence	PREDICTED: putative multidrug resistance protein [Phoenix dactylifera]	RecName: Full=ABC transporter B family member 15;^Eukaryota; Viridiplantae; Streptophyta; Embryophyta; Tracheophyta; Spermatophyta; Magnoliophyta; eudicotyledons; core eudicotyledons; rosids; malvids; Brassicales; Brassicaceae; Camelineae; Arabidopsis`sp|Q9LHD1|AB15B_ARATH	RecName: Full=ABC transporter B family member 15;^Eukaryota; Viridiplantae; Streptophyta; Embryophyta; Tracheophyta; Spermatophyta; Magnoliophyta; eudicotyledons; core eudicotyledons; rosids; malvids; Brassicales; Brassicaceae; Camelineae; Arabidopsis	ABC transporter transmembrane region	ABC-type multidrug transport system, ATPase and permease components	GO:0010541|acropetal auxin transport;GO:0010540|basipetal auxin transport	GO:0005524|ATP binding;GO:0042626|ATPase activity, coupled to transmembrane movement of substances;GO:0010329|auxin efflux transmembrane transporter activity	GO:0016021|integral to membrane;GO:0005886|plasma membrane	K05658|ABCB1; ATP-binding cassette, subfamily B (MDR/TAP), member 1 [EC:3.6.3.44]	map02010|ABC transporters;map05206|MicroRNAs in cancer;map04976|Bile secretion
c72904_g1	2.2539	1.17242	up	yes	Picea sitchensis clone WS02913_B04 unknown mRNA	unknown [Picea sitchensis]	RecName: Full=LRR receptor-like serine/threonine-protein kinase FLS2;^Eukaryota; Viridiplantae; Streptophyta; Embryophyta; Tracheophyta; Spermatophyta; Magnoliophyta; eudicotyledons; core eudicotyledons; rosids; malvids; Brassicales; Brassicaceae; Camelineae; Arabidopsis	RecName: Full=LRR receptor-like serine/threonine-protein kinase FLS2;^Eukaryota; Viridiplantae; Streptophyta; Embryophyta; Tracheophyta; Spermatophyta; Magnoliophyta; eudicotyledons; core eudicotyledons; rosids; malvids; Brassicales; Brassicaceae; Camelineae; Arabidopsis	Leucine rich repeat N-terminal domain	Serine/threonine protein kinase	GO:0052544|defense response by callose deposition in cell wall;GO:0042742|defense response to bacterium;GO:0016045|detection of bacterium;GO:0006898|receptor-mediated endocytosis;GO:0010359|regulation of anion channel activity	GO:0005524|ATP binding;GO:0004675|transmembrane receptor protein serine/threonine kinase activity	GO:0005768|endosome;GO:0010008|endosome membrane;GO:0016021|integral to membrane;GO:0005886|plasma membrane	K13420|FLS2; LRR receptor-like serine/threonine-protein kinase FLS2 [EC:2.7.11.1]	map04626|Plant-pathogen interaction
c70316_g1	2.07487	1.05302	up	yes	Picea glauca clone GQ03614_E02 mRNA sequence	unknown [Picea sitchensis]	RecName: Full=Probable phytol kinase 2, chloroplastic;^Eukaryota; Viridiplantae; Streptophyta; Embryophyta; Tracheophyta; Spermatophyta; Magnoliophyta; Liliopsida; Poales; Poaceae; BEP clade; Ehrhartoideae; Oryzeae; Oryza	RecName: Full=Probable phytol kinase 2, chloroplastic;^Eukaryota; Viridiplantae; Streptophyta; Embryophyta; Tracheophyta; Spermatophyta; Magnoliophyta; Liliopsida; Poales; Poaceae; BEP clade; Ehrhartoideae; Oryzeae; Oryza	Cytidylyltransferase family	Dolichol kinase	GO:0010189|vitamin E biosynthetic process	GO:0016301|kinase activity	GO:0031969|chloroplast membrane;GO:0016021|integral to membrane	K15892|FOLK; farnesol kinase [EC:2.7.1.-]	map00900|Terpenoid backbone biosynthesis;map01130|Biosynthesis of antibiotics
c64519_g1	0.408187	-1.2927	down	yes	Theobroma cacao Site-1 protease, putative isoform 2 (TCM_037871) mRNA, complete cds	PREDICTED: membrane-bound transcription factor site-1 protease [Cucumis melo]	RecName: Full=Membrane-bound transcription factor site-1 protease;^Eukaryota; Metazoa; Chordata; Craniata; Vertebrata; Euteleostomi; Mammalia; Eutheria; Euarchontoglires; Primates; Haplorrhini; Catarrhini; Hominidae; Homo`sp|Q14703|MBTP1_HUMAN	RecName: Full=Membrane-bound transcription factor site-1 protease;^Eukaryota; Metazoa; Chordata; Craniata; Vertebrata; Euteleostomi; Mammalia; Eutheria; Euarchontoglires; Glires; Rodentia; Sciurognathi; Muroidea; Muridae; Murinae; Mus; Mus	Subtilase family	Subtilisin-like serine proteases	GO:0008203|cholesterol metabolic process;GO:0006629|lipid metabolic process;GO:0006508|proteolysis;GO:0042990|regulation of transcription factor import into nucleus	GO:0004252|serine-type endopeptidase activity	GO:0005788|endoplasmic reticulum lumen;GO:0005789|endoplasmic reticulum membrane;GO:0000139|Golgi membrane;GO:0005795|Golgi stack;GO:0016021|integral to membrane	K08653|MBTPS1; membrane-bound transcription factor site-1 protease [EC:3.4.21.112]	map04141|Protein processing in endoplasmic reticulum
c64519_g1	0.408187	-1.2927	down	yes	Theobroma cacao Site-1 protease, putative isoform 2 (TCM_037871) mRNA, complete cds	PREDICTED: membrane-bound transcription factor site-1 protease [Cucumis melo]	RecName: Full=Membrane-bound transcription factor site-1 protease;^Eukaryota; Metazoa; Chordata; Craniata; Vertebrata; Euteleostomi; Mammalia; Eutheria; Euarchontoglires; Primates; Haplorrhini; Catarrhini; Hominidae; Homo`sp|Q14703|MBTP1_HUMAN	RecName: Full=Membrane-bound transcription factor site-1 protease;^Eukaryota; Metazoa; Chordata; Craniata; Vertebrata; Euteleostomi; Mammalia; Eutheria; Euarchontoglires; Primates; Haplorrhini; Catarrhini; Hominidae; Homo	Subtilase family	Subtilisin-like serine proteases	GO:0006987|activation of signaling protein activity involved in unfolded protein response;GO:0008203|cholesterol metabolic process;GO:0006629|lipid metabolic process;GO:0006508|proteolysis;GO:0042990|regulation of transcription factor import into nucleus	GO:0004252|serine-type endopeptidase activity	GO:0005788|endoplasmic reticulum lumen;GO:0005789|endoplasmic reticulum membrane;GO:0000139|Golgi membrane;GO:0005795|Golgi stack;GO:0016021|integral to membrane	K08653|MBTPS1; membrane-bound transcription factor site-1 protease [EC:3.4.21.112]	map04141|Protein processing in endoplasmic reticulum
c49834_g1	5.78138	2.53141	up	yes	Picea sitchensis clone WS02726_H01 unknown mRNA	unknown [Picea sitchensis]	RecName: Full=Threonine dehydratase biosynthetic, chloroplastic;^Eukaryota; Viridiplantae; Streptophyta; Embryophyta; Tracheophyta; Spermatophyta; Magnoliophyta; eudicotyledons; core eudicotyledons; rosids; malvids; Brassicales; Brassicaceae; Camelineae; Arabidopsis	RecName: Full=Threonine dehydratase biosynthetic, chloroplastic;^Eukaryota; Viridiplantae; Streptophyta; Embryophyta; Tracheophyta; Spermatophyta; Magnoliophyta; eudicotyledons; core eudicotyledons; rosids; malvids; Brassicales; Brassicaceae; Camelineae; Arabidopsis	Pyridoxal-phosphate dependent enzyme	Threonine dehydratase	GO:0009097|isoleucine biosynthetic process	GO:0004794|L-threonine ammonia-lyase activity;GO:0030170|pyridoxal phosphate binding	GO:0009507|chloroplast	K01754|E4.3.1.19, ilvA, tdcB; threonine dehydratase [EC:4.3.1.19]	map01200|Carbon metabolism;map01230|Biosynthesis of amino acids;map00260|Glycine, serine and threonine metabolism;map01110|Biosynthesis of secondary metabolites;map01100|Metabolic pathways;map00290|Valine, leucine and isoleucine biosynthesis;map01130|Biosynthesis of antibiotics
c70324_g1	3.38699	1.76001	up	yes	Picea sitchensis clone WS0278_K04 unknown mRNA	unknown [Picea sitchensis]	RecName: Full=Cytochrome P450 734A1;^Eukaryota; Viridiplantae; Streptophyta; Embryophyta; Tracheophyta; Spermatophyta; Magnoliophyta; eudicotyledons; core eudicotyledons; rosids; malvids; Brassicales; Brassicaceae; Camelineae; Arabidopsis	RecName: Full=Cytochrome P450 734A1;^Eukaryota; Viridiplantae; Streptophyta; Embryophyta; Tracheophyta; Spermatophyta; Magnoliophyta; eudicotyledons; core eudicotyledons; rosids; malvids; Brassicales; Brassicaceae; Camelineae; Arabidopsis	Cytochrome P450	Cytochrome P450	GO:0010268|brassinosteroid homeostasis;GO:0016131|brassinosteroid metabolic process;GO:0040008|regulation of growth;GO:0009741|response to brassinosteroid stimulus;GO:0009416|response to light stimulus	GO:0009055|electron carrier activity;GO:0020037|heme binding;GO:0005506|iron ion binding;GO:0016705|oxidoreductase activity, acting on paired donors, with incorporation or reduction of molecular oxygen;GO:0008395|steroid hydroxylase activity	GO:0016021|integral to membrane	K15639|CYP734A1, BAS1; PHYB activation tagged suppressor 1 [EC:1.14.-.-]	map00905|Brassinosteroid biosynthesis
c69989_g5	0.0479016	-4.38378	down	yes	Picea glauca clone GQ03907_F02 mRNA sequence	unknown [Picea sitchensis]	RecName: Full=Thioredoxin-like protein CXXS1;^Eukaryota; Viridiplantae; Streptophyta; Embryophyta; Tracheophyta; Spermatophyta; Magnoliophyta; eudicotyledons; core eudicotyledons; rosids; malvids; Brassicales; Brassicaceae; Camelineae; Arabidopsis	RecName: Full=Thioredoxin-like protein CXXS1;^Eukaryota; Viridiplantae; Streptophyta; Embryophyta; Tracheophyta; Spermatophyta; Magnoliophyta; eudicotyledons; core eudicotyledons; rosids; malvids; Brassicales; Brassicaceae; Camelineae; Arabidopsis	Thioredoxin	Thiol-disulfide isomerase and thioredoxins	GO:0045454|cell redox homeostasis;GO:0006662|glycerol ether metabolic process	GO:0009055|electron carrier activity;GO:0003756|protein disulfide isomerase activity;GO:0015035|protein disulfide oxidoreductase activity	GO:0005829|cytosol	K03671|trxA; thioredoxin 1	map00450|Selenocompound metabolism;map00240|Pyrimidine metabolism
c51842_g1	0.247762	-2.01297	down	yes	Picea glauca clone GQ02806_N02 mRNA sequence	PREDICTED: phosphatidylinositol-glycan biosynthesis class X protein isoform X1 [Amborella trichopoda]	RecName: Full=Phosphatidylinositol-glycan biosynthesis class X protein;^Eukaryota; Metazoa; Chordata; Craniata; Vertebrata; Euteleostomi; Mammalia; Eutheria; Euarchontoglires; Primates; Haplorrhini; Catarrhini; Hominidae; Homo	RecName: Full=Phosphatidylinositol-glycan biosynthesis class X protein;^Eukaryota; Metazoa; Chordata; Craniata; Vertebrata; Euteleostomi; Mammalia; Eutheria; Euarchontoglires; Primates; Haplorrhini; Catarrhini; Hominidae; Homo	PIG-X / PBN1	Phosphatidylinositol glycan anchor biosynthesis, class X protein	GO:0006501|C-terminal protein lipidation;GO:0016254|preassembly of GPI anchor in ER membrane	.	GO:0005789|endoplasmic reticulum membrane;GO:0016021|integral to membrane	K07541|PIGX; phosphatidylinositol glycan, class X	map00563|Glycosylphosphatidylinositol(GPI)-anchor biosynthesis;map01100|Metabolic pathways
c71938_g2	13.2686	3.72994	up	yes	Picea glauca clone GQ03804_M07 mRNA sequence	unknown [Picea sitchensis]	RecName: Full=Peroxidase 40;^Eukaryota; Viridiplantae; Streptophyta; Embryophyta; Tracheophyta; Spermatophyta; Magnoliophyta; eudicotyledons; core eudicotyledons; rosids; malvids; Brassicales; Brassicaceae; Camelineae; Arabidopsis	RecName: Full=Peroxidase 40;^Eukaryota; Viridiplantae; Streptophyta; Embryophyta; Tracheophyta; Spermatophyta; Magnoliophyta; eudicotyledons; core eudicotyledons; rosids; malvids; Brassicales; Brassicaceae; Camelineae; Arabidopsis	Peroxidase	Catalase (peroxidase I)	GO:0042744|hydrogen peroxide catabolic process	GO:0020037|heme binding;GO:0046872|metal ion binding;GO:0004601|peroxidase activity	GO:0005576|extracellular region	K00430|E1.11.1.7; peroxidase [EC:1.11.1.7]	map01100|Metabolic pathways;map00940|Phenylpropanoid biosynthesis;map01110|Biosynthesis of secondary metabolites
c66270_g1	2.83732	1.50453	up	yes	Picea sitchensis clone WS0467_N22 unknown mRNA	PREDICTED: delta(24)-sterol reductase [Nelumbo nucifera]	RecName: Full=Delta(24)-sterol reductase;^Eukaryota; Viridiplantae; Streptophyta; Embryophyta; Tracheophyta; Spermatophyta; Magnoliophyta; eudicotyledons; core eudicotyledons; rosids; malvids; Brassicales; Brassicaceae; Camelineae; Arabidopsis	RecName: Full=Delta(24)-sterol reductase;^Eukaryota; Viridiplantae; Streptophyta; Embryophyta; Tracheophyta; Spermatophyta; Magnoliophyta; eudicotyledons; core eudicotyledons; rosids; malvids; Brassicales; Brassicaceae; Camelineae; Arabidopsis	FAD binding domain	FAD/FMN-containing dehydrogenases	GO:0016132|brassinosteroid biosynthetic process;GO:0009808|lignin metabolic process;GO:0009834|secondary cell wall biogenesis;GO:0009826|unidimensional cell growth	GO:0005516|calmodulin binding;GO:0050614|delta24-sterol reductase activity;GO:0050660|flavin adenine dinucleotide binding;GO:0008762|UDP-N-acetylmuramate dehydrogenase activity	GO:0005783|endoplasmic reticulum;GO:0016021|integral to membrane;GO:0005886|plasma membrane;GO:0005774|vacuolar membrane	K09828|DHCR24; delta24-sterol reductase [EC:1.3.1.72]	map00100|Steroid biosynthesis;map01100|Metabolic pathways;map01110|Biosynthesis of secondary metabolites
c70236_g1	125.644	6.9732	up	yes	Pinus tabuliformis KO1 mRNA, complete cds	KO1 [Pinus tabuliformis]	RecName: Full=Ent-kaurene oxidase, chloroplastic;^Eukaryota; Viridiplantae; Streptophyta; Embryophyta; Tracheophyta; Spermatophyta; Magnoliophyta; eudicotyledons; core eudicotyledons; rosids; malvids; Brassicales; Brassicaceae; Camelineae; Arabidopsis	RecName: Full=Ent-kaurene oxidase, chloroplastic;^Eukaryota; Viridiplantae; Streptophyta; Embryophyta; Tracheophyta; Spermatophyta; Magnoliophyta; eudicotyledons; core eudicotyledons; rosids; malvids; Brassicales; Brassicaceae; Camelineae; Arabidopsis	Cytochrome P450	Cytochrome P450	GO:0022900|electron transport chain;GO:0010241|ent-kaurene oxidation to kaurenoic acid;GO:0009740|gibberellic acid mediated signaling pathway;GO:0009686|gibberellin biosynthetic process;GO:0032940|secretion by cell	GO:0009055|electron carrier activity;GO:0052617|ent-kaur-16-en-19-al oxidase activity;GO:0052616|ent-kaur-16-en-19-ol oxidase activity;GO:0052615|ent-kaurene oxidase activity;GO:0020037|heme binding;GO:0005506|iron ion binding	GO:0009707|chloroplast outer membrane;GO:0016023|cytoplasmic membrane-bounded vesicle;GO:0005783|endoplasmic reticulum;GO:0016021|integral to membrane	K04122|GA3, CYP701; ent-kaurene oxidase [EC:1.14.13.78]	map01100|Metabolic pathways;map01110|Biosynthesis of secondary metabolites;map00904|Diterpenoid biosynthesis
c70910_g1	2.8239	1.49769	up	yes	Picea glauca clone GQ0064_I02 mRNA sequence	unknown [Picea sitchensis]	RecName: Full=Gibberellin 20 oxidase 1;^Eukaryota; Viridiplantae; Streptophyta; Embryophyta; Tracheophyta; Spermatophyta; Magnoliophyta; eudicotyledons; core eudicotyledons; rosids; malvids; Brassicales; Brassicaceae; Camelineae; Arabidopsis	RecName: Full=Gibberellin 20 oxidase 1;^Eukaryota; Viridiplantae; Streptophyta; Embryophyta; Tracheophyta; Spermatophyta; Magnoliophyta; eudicotyledons; core eudicotyledons; rosids; malvids; Brassicales; Brassicaceae; Camelineae; Arabidopsis	non-haem dioxygenase in morphine synthesis N-terminal	Isopenicillin N synthase and related dioxygenases	GO:0017000|antibiotic biosynthetic process;GO:0009908|flower development;GO:0009740|gibberellic acid mediated signaling pathway;GO:0009686|gibberellin biosynthetic process;GO:0048366|leaf development;GO:0048575|short-day photoperiodism, flowering;GO:0009826|unidimensional cell growth	GO:0045544|gibberellin 20-oxidase activity;GO:0005506|iron ion binding;GO:0016216|isopenicillin-N synthase activity	GO:0005737|cytoplasm	K05282|E1.14.11.12; gibberellin 20-oxidase [EC:1.14.11.12]	map01100|Metabolic pathways;map01110|Biosynthesis of secondary metabolites;map00904|Diterpenoid biosynthesis
c70958_g1	8.72526	3.1252	up	yes	PREDICTED: Glycine max ABC transporter B family member 1-like (LOC100814667), transcript variant 1, mRNA	PREDICTED: ABC transporter B family member 1 [Nelumbo nucifera]	RecName: Full=ABC transporter B family member 1;^Eukaryota; Viridiplantae; Streptophyta; Embryophyta; Tracheophyta; Spermatophyta; Magnoliophyta; eudicotyledons; core eudicotyledons; rosids; malvids; Brassicales; Brassicaceae; Camelineae; Arabidopsis`sp|Q9ZR72|AB1B_ARATH	RecName: Full=ABC transporter B family member 1;^Eukaryota; Viridiplantae; Streptophyta; Embryophyta; Tracheophyta; Spermatophyta; Magnoliophyta; eudicotyledons; core eudicotyledons; rosids; malvids; Brassicales; Brassicaceae; Camelineae; Arabidopsis	ABC transporter transmembrane region	ABC-type multidrug transport system, ATPase and permease components	GO:0010541|acropetal auxin transport;GO:0043481|anthocyanin accumulation in tissues in response to UV light;GO:0010540|basipetal auxin transport;GO:0009640|photomorphogenesis;GO:0009958|positive gravitropism;GO:0008361|regulation of cell size;GO:0009637|response to blue light;GO:0009624|response to nematode;GO:0048443|stamen development	GO:0005524|ATP binding;GO:0042626|ATPase activity, coupled to transmembrane movement of substances;GO:0010329|auxin efflux transmembrane transporter activity	GO:0016021|integral to membrane;GO:0005886|plasma membrane;GO:0009506|plasmodesma	K05658|ABCB1; ATP-binding cassette, subfamily B (MDR/TAP), member 1 [EC:3.6.3.44]	map02010|ABC transporters;map05206|MicroRNAs in cancer;map04976|Bile secretion
c68944_g2	0.407173	-1.29629	down	yes	Pinus taeda isolate 1568 anonymous locus 0_228_01 genomic sequence	putative oxidase [Taxus baccata]	RecName: Full=Galactose oxidase;^Eukaryota; Fungi; Dikarya; Ascomycota; Pezizomycotina; Sordariomycetes; Hypocreomycetidae; Hypocreales; Nectriaceae; Gibberella	RecName: Full=Galactose oxidase;^Eukaryota; Fungi; Dikarya; Ascomycota; Pezizomycotina; Sordariomycetes; Hypocreomycetidae; Hypocreales; Nectriaceae; Gibberella	Glyoxal oxidase N-terminus	Galactose oxidase	GO:0007155|cell adhesion	GO:0045480|galactose oxidase activity;GO:0046872|metal ion binding	GO:0005576|extracellular region	K04618|GAOA; galactose oxidase [EC:1.1.3.9]	map00052|Galactose metabolism
c55981_g1	3.60367	1.84947	up	yes	Picea glauca clone GQ03222_A04 mRNA sequence	PREDICTED: 3-ketoacyl-CoA synthase 11-like [Setaria italica]	RecName: Full=3-ketoacyl-CoA synthase 11;^Eukaryota; Viridiplantae; Streptophyta; Embryophyta; Tracheophyta; Spermatophyta; Magnoliophyta; eudicotyledons; core eudicotyledons; rosids; malvids; Brassicales; Brassicaceae; Camelineae; Arabidopsis	RecName: Full=3-ketoacyl-CoA synthase 11;^Eukaryota; Viridiplantae; Streptophyta; Embryophyta; Tracheophyta; Spermatophyta; Magnoliophyta; eudicotyledons; core eudicotyledons; rosids; malvids; Brassicales; Brassicaceae; Camelineae; Arabidopsis	FAE1/Type III polyketide synthase-like protein	Predicted naringenin-chalcone synthase	GO:0006633|fatty acid biosynthetic process;GO:0009409|response to cold;GO:0009416|response to light stimulus	GO:0033807|icosanoyl-CoA synthase activity	GO:0016021|integral to membrane	K15397|KCS; 3-ketoacyl-CoA synthase [EC:2.3.1.199]	map00062|Fatty acid elongation;map01110|Biosynthesis of secondary metabolites
c71179_g2	3.85591	1.94707	up	yes	Picea glauca clone GQ03325_P01 mRNA sequence	unknown [Picea sitchensis]	RecName: Full=Chitinase 5;^Eukaryota; Viridiplantae; Streptophyta; Embryophyta; Tracheophyta; Spermatophyta; Magnoliophyta; Liliopsida; Poales; Poaceae; BEP clade; Ehrhartoideae; Oryzeae; Oryza	RecName: Full=Chitinase 5;^Eukaryota; Viridiplantae; Streptophyta; Embryophyta; Tracheophyta; Spermatophyta; Magnoliophyta; Liliopsida; Poales; Poaceae; BEP clade; Ehrhartoideae; Oryzeae; Oryza	Chitinase class I	Uncharacterized protein contain chitin-binding domain type 3	GO:0016998|cell wall macromolecule catabolic process;GO:0006032|chitin catabolic process;GO:0006952|defense response;GO:0000272|polysaccharide catabolic process;GO:0010262|somatic embryogenesis	GO:0008061|chitin binding;GO:0004568|chitinase activity	GO:0048046|apoplast;GO:0009505|plant-type cell wall;GO:0005886|plasma membrane	K01183|E3.2.1.14; chitinase [EC:3.2.1.14]	map01100|Metabolic pathways;map00520|Amino sugar and nucleotide sugar metabolism;map00500|Starch and sucrose metabolism
c7301_g1	2.89873	1.53542	up	yes	Picea glauca clone GQ03711_K09 mRNA sequence	PREDICTED: cytochrome c oxidase assembly protein COX15-like [Nicotiana sylvestris]	RecName: Full=Cytochrome c oxidase assembly protein COX15;^Eukaryota; Viridiplantae; Streptophyta; Embryophyta; Tracheophyta; Spermatophyta; Magnoliophyta; eudicotyledons; core eudicotyledons; rosids; malvids; Brassicales; Brassicaceae; Camelineae; Arabidopsis	RecName: Full=Cytochrome c oxidase assembly protein COX15;^Eukaryota; Viridiplantae; Streptophyta; Embryophyta; Tracheophyta; Spermatophyta; Magnoliophyta; eudicotyledons; core eudicotyledons; rosids; malvids; Brassicales; Brassicaceae; Camelineae; Arabidopsis	Cytochrome oxidase assembly protein	Uncharacterized protein required for cytochrome oxidase assembly	GO:0009060|aerobic respiration;GO:0006784|heme a biosynthetic process;GO:0006123|mitochondrial electron transport, cytochrome c to oxygen	GO:0004129|cytochrome-c oxidase activity;GO:0016627|oxidoreductase activity, acting on the CH-CH group of donors	GO:0016021|integral to membrane;GO:0005751|mitochondrial respiratory chain complex IV;GO:0005739|mitochondrion	K02259|COX15; cytochrome c oxidase assembly protein subunit 15	map02020|Two-component system;map00860|Porphyrin and chlorophyll metabolism;map01100|Metabolic pathways;map00190|Oxidative phosphorylation;map01110|Biosynthesis of secondary metabolites
c68020_g1	0.241518	-2.0498	down	yes	Picea glauca clone GQ04007_J06 mRNA sequence	PREDICTED: beta-glucosidase 6 [Nelumbo nucifera]	RecName: Full=Beta-glucosidase 6;^Eukaryota; Viridiplantae; Streptophyta; Embryophyta; Tracheophyta; Spermatophyta; Magnoliophyta; Liliopsida; Poales; Poaceae; BEP clade; Ehrhartoideae; Oryzeae; Oryza	RecName: Full=Beta-glucosidase 6;^Eukaryota; Viridiplantae; Streptophyta; Embryophyta; Tracheophyta; Spermatophyta; Magnoliophyta; Liliopsida; Poales; Poaceae; BEP clade; Ehrhartoideae; Oryzeae; Oryza	Glycosyl hydrolase family 1	Beta-glucosidase/6-phospho-beta-glucosidase/beta-galactosidase	GO:0005975|carbohydrate metabolic process	GO:0033907|beta-D-fucosidase activity;GO:0004565|beta-galactosidase activity;GO:0080083|beta-gentiobiose beta-glucosidase activity;GO:0080079|cellobiose glucosidase activity;GO:0042973|glucan endo-1,3-beta-D-glucosidase activity;GO:0046872|metal ion binding	GO:0048046|apoplast;GO:0009507|chloroplast	K01188|E3.2.1.21; beta-glucosidase [EC:3.2.1.21]	map01110|Biosynthesis of secondary metabolites;map01100|Metabolic pathways;map00940|Phenylpropanoid biosynthesis;map00460|Cyanoamino acid metabolism;map00500|Starch and sucrose metabolism
c64452_g1	7.71974	2.94855	up	yes	Picea sitchensis clone WS02751_C11 unknown mRNA	unknown [Picea sitchensis]	RecName: Full=3-ketodihydrosphingosine reductase;^Eukaryota; Metazoa; Chordata; Craniata; Vertebrata; Euteleostomi; Mammalia; Eutheria; Euarchontoglires; Glires; Rodentia; Sciurognathi; Muroidea; Muridae; Murinae; Mus; Mus	RecName: Full=3-ketodihydrosphingosine reductase;^Eukaryota; Metazoa; Chordata; Craniata; Vertebrata; Euteleostomi; Mammalia; Eutheria; Euarchontoglires; Glires; Rodentia; Sciurognathi; Muroidea; Muridae; Murinae; Mus; Mus	short chain dehydrogenase	Dehydrogenases with different specificities (related to short-chain alcohol dehydrogenases)	GO:0006666|3-keto-sphinganine metabolic process;GO:0030148|sphingolipid biosynthetic process	GO:0047560|3-dehydrosphinganine reductase activity;GO:0000166|nucleotide binding	GO:0005783|endoplasmic reticulum;GO:0005789|endoplasmic reticulum membrane;GO:0016021|integral to membrane	K04708|E1.1.1.102; 3-dehydrosphinganine reductase [EC:1.1.1.102]	map01100|Metabolic pathways;map00600|Sphingolipid metabolism
c62683_g1	0.487372	-1.0369	down	yes	Picea glauca clone GQ03506_K02 mRNA sequence	PREDICTED: cytokinin hydroxylase [Cucumis sativus]	RecName: Full=Cytokinin hydroxylase;^Eukaryota; Viridiplantae; Streptophyta; Embryophyta; Tracheophyta; Spermatophyta; Magnoliophyta; eudicotyledons; core eudicotyledons; rosids; malvids; Brassicales; Brassicaceae; Camelineae; Arabidopsis	RecName: Full=Cytokinin hydroxylase;^Eukaryota; Viridiplantae; Streptophyta; Embryophyta; Tracheophyta; Spermatophyta; Magnoliophyta; eudicotyledons; core eudicotyledons; rosids; malvids; Brassicales; Brassicaceae; Camelineae; Arabidopsis	Cytochrome P450	Cytochrome P450	GO:0033466|trans-zeatin biosynthetic process	GO:0009055|electron carrier activity;GO:0020037|heme binding;GO:0005506|iron ion binding;GO:0004497|monooxygenase activity;GO:0016705|oxidoreductase activity, acting on paired donors, with incorporation or reduction of molecular oxygen	GO:0016021|integral to membrane	K10717|CYP735A; cytokinin trans-hydroxylase	map00908|Zeatin biosynthesis;map01100|Metabolic pathways;map01110|Biosynthesis of secondary metabolites
c69429_g2	0.344781	-1.53625	down	yes	Beta vulgaris subsp. vulgaris NADH dehydrogenase subunit 5 (nad5) mRNA, complete cds; mitochondrial	NADH dehydrogenase subunit 5 (mitochondrion) [Beta vulgaris subsp. maritima]	RecName: Full=NADH-ubiquinone oxidoreductase chain 5;^Eukaryota; Viridiplantae; Streptophyta; Embryophyta; Tracheophyta; Spermatophyta; Magnoliophyta; eudicotyledons; core eudicotyledons; rosids; malvids; Brassicales; Brassicaceae; Camelineae; Arabidopsis	RecName: Full=NADH-ubiquinone oxidoreductase chain 5;^Eukaryota; Viridiplantae; Streptophyta; Embryophyta; Tracheophyta; Spermatophyta; Magnoliophyta; eudicotyledons; core eudicotyledons; rosids; malvids; Brassicales; Brassicaceae; Camelineae; Arabidopsis	NADH-Ubiquinone/plastoquinone (complex I), various chains	NADH:ubiquinone oxidoreductase subunit 5 (chain L)/Multisubunit Na+/H+ antiporter, MnhA subunit	GO:0042773|ATP synthesis coupled electron transport	GO:0008137|NADH dehydrogenase (ubiquinone) activity	GO:0016021|integral to membrane;GO:0005743|mitochondrial inner membrane;GO:0070469|respiratory chain	K03883|ND5; NADH-ubiquinone oxidoreductase chain 5 [EC:1.6.5.3]	map01100|Metabolic pathways;map00190|Oxidative phosphorylation;map05012|Parkinson's disease
c55352_g1	14.5752	3.86544	up	yes	Picea sitchensis clone WS02740_E06 unknown mRNA	unknown [Picea sitchensis]	RecName: Full=Purple acid phosphatase 3;^Eukaryota; Viridiplantae; Streptophyta; Embryophyta; Tracheophyta; Spermatophyta; Magnoliophyta; eudicotyledons; core eudicotyledons; rosids; malvids; Brassicales; Brassicaceae; Camelineae; Arabidopsis	RecName: Full=Purple acid phosphatase 3;^Eukaryota; Viridiplantae; Streptophyta; Embryophyta; Tracheophyta; Spermatophyta; Magnoliophyta; eudicotyledons; core eudicotyledons; rosids; malvids; Brassicales; Brassicaceae; Camelineae; Arabidopsis	Calcineurin-like phosphoesterase	Predicted phosphohydrolases	.	GO:0003993|acid phosphatase activity;GO:0046872|metal ion binding	GO:0005576|extracellular region;GO:0005773|vacuole	K01078|E3.1.3.2; acid phosphatase [EC:3.1.3.2]	map05152|Tuberculosis;map01120|Microbial metabolism in diverse environments;map00627|Aminobenzoate degradation;map00562|Inositol phosphate metabolism;map00565|Ether lipid metabolism;map00564|Glycerophospholipid metabolism;map04919|Thyroid hormone signaling pathway;map01110|Biosynthesis of secondary metabolites;map01100|Metabolic pathways
c72261_g2	2.82327	1.49737	up	yes	Taxus cuspidata MDR-like ABC transporter (mdr) mRNA, complete cds	MDR-like ABC transporter [Taxus cuspidata]	RecName: Full=ABC transporter B family member 11;^Eukaryota; Viridiplantae; Streptophyta; Embryophyta; Tracheophyta; Spermatophyta; Magnoliophyta; eudicotyledons; core eudicotyledons; rosids; malvids; Brassicales; Brassicaceae; Camelineae; Arabidopsis	RecName: Full=ABC transporter B family member 11;^Eukaryota; Viridiplantae; Streptophyta; Embryophyta; Tracheophyta; Spermatophyta; Magnoliophyta; eudicotyledons; core eudicotyledons; rosids; malvids; Brassicales; Brassicaceae; Camelineae; Arabidopsis	ABC transporter transmembrane region	ABC-type multidrug transport system, ATPase and permease components	GO:0006200|ATP catabolic process	GO:0005524|ATP binding;GO:0042626|ATPase activity, coupled to transmembrane movement of substances	GO:0016021|integral to membrane;GO:0005886|plasma membrane;GO:0009506|plasmodesma	K05658|ABCB1; ATP-binding cassette, subfamily B (MDR/TAP), member 1 [EC:3.6.3.44]	map02010|ABC transporters;map05206|MicroRNAs in cancer;map04976|Bile secretion
c66967_g1	0.364177	-1.45729	down	yes	Picea glauca clone GQ03215_N04 mRNA sequence	unknown [Picea sitchensis]	RecName: Full=Glycerol-3-phosphate acyltransferase 3;^Eukaryota; Metazoa; Chordata; Craniata; Vertebrata; Euteleostomi; Mammalia; Eutheria; Euarchontoglires; Primates; Haplorrhini; Catarrhini; Hominidae; Homo	RecName: Full=Glycerol-3-phosphate acyltransferase 3;^Eukaryota; Metazoa; Chordata; Craniata; Vertebrata; Euteleostomi; Mammalia; Eutheria; Euarchontoglires; Primates; Haplorrhini; Catarrhini; Hominidae; Homo	Acyltransferase	1-acyl-sn-glycerol-3-phosphate acyltransferase	GO:0016024|CDP-diacylglycerol biosynthetic process;GO:0006654|phosphatidic acid biosynthetic process;GO:0032006|regulation of TOR signaling cascade;GO:0044281|small molecule metabolic process;GO:0019432|triglyceride biosynthetic process	GO:0004366|glycerol-3-phosphate O-acyltransferase activity	GO:0005789|endoplasmic reticulum membrane;GO:0016021|integral to membrane	K13506|GPAT3_4, AGPAT9, AGPAT6; glycerol-3-phosphate O-acyltransferase 3/4 [EC:2.3.1.15]	map01110|Biosynthesis of secondary metabolites;map00561|Glycerolipid metabolism;map01100|Metabolic pathways;map00564|Glycerophospholipid metabolism
c66784_g1	2.66958	1.41661	up	yes	Picea sitchensis clone WS0467_E12 unknown mRNA	hypothetical protein AMTR_s00019p00251600 [Amborella trichopoda]	RecName: Full=Calcium-transporting ATPase 10, plasma membrane-type;^Eukaryota; Viridiplantae; Streptophyta; Embryophyta; Tracheophyta; Spermatophyta; Magnoliophyta; eudicotyledons; core eudicotyledons; rosids; malvids; Brassicales; Brassicaceae; Camelineae; Arabidopsis	RecName: Full=Calcium-transporting ATPase 10, plasma membrane-type;^Eukaryota; Viridiplantae; Streptophyta; Embryophyta; Tracheophyta; Spermatophyta; Magnoliophyta; eudicotyledons; core eudicotyledons; rosids; malvids; Brassicales; Brassicaceae; Camelineae; Arabidopsis	Ca2+-ATPase N terminal autoinhibitory domain	Cation transport ATPase	GO:0006754|ATP biosynthetic process	GO:0005524|ATP binding;GO:0005388|calcium-transporting ATPase activity;GO:0046872|metal ion binding	GO:0016021|integral to membrane;GO:0005886|plasma membrane;GO:0009506|plasmodesma	K01537|E3.6.3.8; Ca2+-transporting ATPase [EC:3.6.3.8]	map04742|Taste transduction;map00230|Purine metabolism
c58868_g1	0.426005	-1.23106	down	yes	Picea glauca clone GQ03235_P19 mRNA sequence	PREDICTED: calcium-transporting ATPase 4, endoplasmic reticulum-type [Amborella trichopoda]	RecName: Full=Calcium-transporting ATPase 1, endoplasmic reticulum-type;^Eukaryota; Viridiplantae; Streptophyta; Embryophyta; Tracheophyta; Spermatophyta; Magnoliophyta; eudicotyledons; core eudicotyledons; rosids; malvids; Brassicales; Brassicaceae; Camelineae; Arabidopsis	RecName: Full=Calcium-transporting ATPase 1, endoplasmic reticulum-type;^Eukaryota; Viridiplantae; Streptophyta; Embryophyta; Tracheophyta; Spermatophyta; Magnoliophyta; eudicotyledons; core eudicotyledons; rosids; malvids; Brassicales; Brassicaceae; Camelineae; Arabidopsis	Cation transporter/ATPase, N-terminus	Cation transport ATPase	GO:0030026|cellular manganese ion homeostasis;GO:0006828|manganese ion transport;GO:0046686|response to cadmium ion;GO:0010042|response to manganese ion	GO:0005524|ATP binding;GO:0005388|calcium-transporting ATPase activity;GO:0046872|metal ion binding	GO:0030176|integral to endoplasmic reticulum membrane;GO:0005886|plasma membrane;GO:0005774|vacuolar membrane	K01537|E3.6.3.8; Ca2+-transporting ATPase [EC:3.6.3.8]	map04742|Taste transduction;map00230|Purine metabolism
c62399_g1	2.16023	1.11118	up	yes	Pinus tabuliformis KAO2 mRNA, complete cds	KAO2 [Pinus tabuliformis]	RecName: Full=Ent-kaurenoic acid oxidase 2;^Eukaryota; Viridiplantae; Streptophyta; Embryophyta; Tracheophyta; Spermatophyta; Magnoliophyta; eudicotyledons; core eudicotyledons; rosids; malvids; Brassicales; Brassicaceae; Camelineae; Arabidopsis	RecName: Full=Ent-kaurenoic acid oxidase 2;^Eukaryota; Viridiplantae; Streptophyta; Embryophyta; Tracheophyta; Spermatophyta; Magnoliophyta; eudicotyledons; core eudicotyledons; rosids; malvids; Brassicales; Brassicaceae; Camelineae; Arabidopsis	Cytochrome P450	Cytochrome P450	GO:0022900|electron transport chain;GO:0009686|gibberellin biosynthetic process;GO:0032940|secretion by cell	GO:0009055|electron carrier activity;GO:0051777|ent-kaurenoate oxidase activity;GO:0020037|heme binding;GO:0005506|iron ion binding	GO:0016023|cytoplasmic membrane-bounded vesicle;GO:0005783|endoplasmic reticulum;GO:0005789|endoplasmic reticulum membrane;GO:0016021|integral to membrane	K04123|KAO; ent-kaurenoic acid hydroxylase [EC:1.14.13.79]	map01100|Metabolic pathways;map01110|Biosynthesis of secondary metabolites;map00904|Diterpenoid biosynthesis
c77302_g1	0.075511	-3.72717	down	yes	Picea glauca clone GQ0204_B02 mRNA sequence	peroxidase [Pinus pinaster]	RecName: Full=Peroxidase 57;^Eukaryota; Viridiplantae; Streptophyta; Embryophyta; Tracheophyta; Spermatophyta; Magnoliophyta; eudicotyledons; core eudicotyledons; rosids; malvids; Brassicales; Brassicaceae; Camelineae; Arabidopsis	RecName: Full=Peroxidase 57;^Eukaryota; Viridiplantae; Streptophyta; Embryophyta; Tracheophyta; Spermatophyta; Magnoliophyta; eudicotyledons; core eudicotyledons; rosids; malvids; Brassicales; Brassicaceae; Camelineae; Arabidopsis	Peroxidase	Sodium channel	GO:0042744|hydrogen peroxide catabolic process	GO:0020037|heme binding;GO:0046872|metal ion binding;GO:0004601|peroxidase activity	GO:0005576|extracellular region;GO:0016020|membrane;GO:0009505|plant-type cell wall;GO:0009506|plasmodesma	K00430|E1.11.1.7; peroxidase [EC:1.11.1.7]	map01100|Metabolic pathways;map00940|Phenylpropanoid biosynthesis;map01110|Biosynthesis of secondary metabolites
c69278_g1	2.08534	1.06028	up	yes	Picea glauca clone GQ03706_M19 mRNA sequence	phenylalanoyl CoA ligase [Taxus baccata]	RecName: Full=4-coumarate--CoA ligase-like 5;^Eukaryota; Viridiplantae; Streptophyta; Embryophyta; Tracheophyta; Spermatophyta; Magnoliophyta; eudicotyledons; core eudicotyledons; rosids; malvids; Brassicales; Brassicaceae; Camelineae; Arabidopsis	RecName: Full=4-coumarate--CoA ligase-like 5;^Eukaryota; Viridiplantae; Streptophyta; Embryophyta; Tracheophyta; Spermatophyta; Magnoliophyta; eudicotyledons; core eudicotyledons; rosids; malvids; Brassicales; Brassicaceae; Camelineae; Arabidopsis	AMP-binding enzyme	Acyl-CoA synthetases (AMP-forming)/AMP-acid ligases II	GO:0009695|jasmonic acid biosynthetic process;GO:0009611|response to wounding	GO:0005524|ATP binding;GO:0016874|ligase activity	GO:0005777|peroxisome	K10526|OPCL1; OPC-8:0 CoA ligase 1 [EC:6.2.1.-]	map00592|alpha-Linolenic acid metabolism;map01100|Metabolic pathways;map01110|Biosynthesis of secondary metabolites
c72205_g1	11.3566	3.50547	up	yes	Hordeum vulgare high affinity nitrate transporter homolog BCH1 mRNA, complete cds	PREDICTED: high affinity nitrate transporter 2.4-like [Glycine max]	RecName: Full=High-affinity nitrate transporter 2.1;^Eukaryota; Viridiplantae; Streptophyta; Embryophyta; Tracheophyta; Spermatophyta; Magnoliophyta; eudicotyledons; core eudicotyledons; rosids; malvids; Brassicales; Brassicaceae; Camelineae; Arabidopsis	RecName: Full=High-affinity nitrate transporter 2.1;^Eukaryota; Viridiplantae; Streptophyta; Embryophyta; Tracheophyta; Spermatophyta; Magnoliophyta; eudicotyledons; core eudicotyledons; rosids; malvids; Brassicales; Brassicaceae; Camelineae; Arabidopsis	Major Facilitator Superfamily	Nitrate/nitrite transporter	GO:0048527|lateral root development;GO:0042128|nitrate assimilation;GO:0010167|response to nitrate	GO:0015112|nitrate transmembrane transporter activity	GO:0016021|integral to membrane;GO:0016020|membrane;GO:0005886|plasma membrane	K02575|NRT, narK, nrtP, nasA; MFS transporter, NNP family, nitrate/nitrite transporter	map00910|Nitrogen metabolism
c68544_g1	0.337715	-1.56612	down	yes	Eutrema salsugineum hypothetical protein (EUTSA_v10006682mg) mRNA, complete cds	PREDICTED: calcium-transporting ATPase 3, endoplasmic reticulum-type [Amborella trichopoda]	RecName: Full=Calcium-transporting ATPase 3, endoplasmic reticulum-type;^Eukaryota; Viridiplantae; Streptophyta; Embryophyta; Tracheophyta; Spermatophyta; Magnoliophyta; eudicotyledons; core eudicotyledons; rosids; malvids; Brassicales; Brassicaceae; Camelineae; Arabidopsis	RecName: Full=Calcium-transporting ATPase 3, endoplasmic reticulum-type;^Eukaryota; Viridiplantae; Streptophyta; Embryophyta; Tracheophyta; Spermatophyta; Magnoliophyta; eudicotyledons; core eudicotyledons; rosids; malvids; Brassicales; Brassicaceae; Camelineae; Arabidopsis	Cation transporter/ATPase, N-terminus	Cation transport ATPase	GO:0006754|ATP biosynthetic process;GO:0055071|manganese ion homeostasis;GO:0048364|root development	GO:0005524|ATP binding;GO:0005388|calcium-transporting ATPase activity;GO:0015410|manganese-transporting ATPase activity;GO:0046872|metal ion binding	GO:0012505|endomembrane system;GO:0005768|endosome;GO:0005794|Golgi apparatus;GO:0016021|integral to membrane;GO:0031902|late endosome membrane;GO:0005802|trans-Golgi network	K01537|E3.6.3.8; Ca2+-transporting ATPase [EC:3.6.3.8]	map04742|Taste transduction;map00230|Purine metabolism
c63376_g1	0.445019	-1.16806	down	yes	Picea sitchensis clone WS02769_M06 unknown mRNA	unknown [Picea sitchensis]	RecName: Full=Probable 1-acyl-sn-glycerol-3-phosphate acyltransferase 5;^Eukaryota; Viridiplantae; Streptophyta; Embryophyta; Tracheophyta; Spermatophyta; Magnoliophyta; eudicotyledons; core eudicotyledons; rosids; malvids; Brassicales; Brassicaceae; Camelineae; Arabidopsis	RecName: Full=Probable 1-acyl-sn-glycerol-3-phosphate acyltransferase 5;^Eukaryota; Viridiplantae; Streptophyta; Embryophyta; Tracheophyta; Spermatophyta; Magnoliophyta; eudicotyledons; core eudicotyledons; rosids; malvids; Brassicales; Brassicaceae; Camelineae; Arabidopsis	Acyltransferase	1-acyl-sn-glycerol-3-phosphate acyltransferase	GO:0016024|CDP-diacylglycerol biosynthetic process	GO:0003841|1-acylglycerol-3-phosphate O-acyltransferase activity	GO:0016021|integral to membrane	K13513|LCLAT1, AGPAT8; lysocardiolipin and lysophospholipid acyltransferase [EC:2.3.1.- 2.3.1.51]	map01110|Biosynthesis of secondary metabolites;map00561|Glycerolipid metabolism;map01100|Metabolic pathways;map00564|Glycerophospholipid metabolism
c51783_g1	0.370558	-1.43223	down	yes	Picea sitchensis clone WS02771_D15 unknown mRNA	unknown [Picea sitchensis]	RecName: Full=Ubiquitin-conjugating enzyme E2 32;^Eukaryota; Viridiplantae; Streptophyta; Embryophyta; Tracheophyta; Spermatophyta; Magnoliophyta; eudicotyledons; core eudicotyledons; rosids; malvids; Brassicales; Brassicaceae; Camelineae; Arabidopsis	RecName: Full=Ubiquitin-conjugating enzyme E2 32;^Eukaryota; Viridiplantae; Streptophyta; Embryophyta; Tracheophyta; Spermatophyta; Magnoliophyta; eudicotyledons; core eudicotyledons; rosids; malvids; Brassicales; Brassicaceae; Camelineae; Arabidopsis	Ubiquitin-conjugating enzyme	Ubiquitin-protein ligase	GO:0006511|ubiquitin-dependent protein catabolic process	GO:0005524|ATP binding;GO:0004842|ubiquitin-protein ligase activity	GO:0016021|integral to membrane	K10578|UBE2J1, NCUBE1, UBC6; ubiquitin-conjugating enzyme E2 J1 [EC:2.3.2.23]	map04141|Protein processing in endoplasmic reticulum;map05012|Parkinson's disease;map04120|Ubiquitin mediated proteolysis
c70620_g3	2.25332	1.17205	up	yes	Picea sitchensis clone WS02758_P02 unknown mRNA	unknown [Picea sitchensis]	RecName: Full=Flavonoid 3'-monooxygenase;^Eukaryota; Viridiplantae; Streptophyta; Embryophyta; Tracheophyta; Spermatophyta; Magnoliophyta; eudicotyledons; core eudicotyledons; rosids; malvids; Brassicales; Brassicaceae; Camelineae; Arabidopsis	RecName: Full=Flavonoid 3'-monooxygenase;^Eukaryota; Viridiplantae; Streptophyta; Embryophyta; Tracheophyta; Spermatophyta; Magnoliophyta; eudicotyledons; core eudicotyledons; rosids; malvids; Brassicales; Brassicaceae; Camelineae; Arabidopsis	Cytochrome P450	Cytochrome P450	GO:0009813|flavonoid biosynthetic process;GO:0009733|response to auxin stimulus	GO:0009055|electron carrier activity;GO:0016711|flavonoid 3'-monooxygenase activity;GO:0020037|heme binding;GO:0005506|iron ion binding	GO:0005789|endoplasmic reticulum membrane;GO:0016021|integral to membrane	K05280|E1.14.13.21; flavonoid 3'-monooxygenase [EC:1.14.13.21]	map00944|Flavone and flavonol biosynthesis;map01100|Metabolic pathways;map00941|Flavonoid biosynthesis;map01110|Biosynthesis of secondary metabolites
c55044_g1	3.95336	1.98308	up	yes	Picea glauca clone GQ0205_K03 mRNA sequence	unknown [Picea sitchensis]	RecName: Full=Peroxidase 42;^Eukaryota; Viridiplantae; Streptophyta; Embryophyta; Tracheophyta; Spermatophyta; Magnoliophyta; eudicotyledons; core eudicotyledons; rosids; malvids; Brassicales; Brassicaceae; Camelineae; Arabidopsis	RecName: Full=Peroxidase 42;^Eukaryota; Viridiplantae; Streptophyta; Embryophyta; Tracheophyta; Spermatophyta; Magnoliophyta; eudicotyledons; core eudicotyledons; rosids; malvids; Brassicales; Brassicaceae; Camelineae; Arabidopsis	Peroxidase	Catalase (peroxidase I)	GO:0042744|hydrogen peroxide catabolic process;GO:0048511|rhythmic process	GO:0020037|heme binding;GO:0046872|metal ion binding;GO:0004601|peroxidase activity	GO:0005576|extracellular region	K00430|E1.11.1.7; peroxidase [EC:1.11.1.7]	map01100|Metabolic pathways;map00940|Phenylpropanoid biosynthesis;map01110|Biosynthesis of secondary metabolites
c55863_g1	2.9153	1.54364	up	yes	Picea glauca clone GQ0195_D01 mRNA sequence	hypothetical protein SELMODRAFT_81583 [Selaginella moellendorffii]	RecName: Full=Probable pectinesterase 53;^Eukaryota; Viridiplantae; Streptophyta; Embryophyta; Tracheophyta; Spermatophyta; Magnoliophyta; eudicotyledons; core eudicotyledons; rosids; malvids; Brassicales; Brassicaceae; Camelineae; Arabidopsis	RecName: Full=Probable pectinesterase 15;^Eukaryota; Viridiplantae; Streptophyta; Embryophyta; Tracheophyta; Spermatophyta; Magnoliophyta; eudicotyledons; core eudicotyledons; rosids; malvids; Brassicales; Brassicaceae; Camelineae; Arabidopsis	Pectinesterase	Pectin methylesterase	GO:0042545|cell wall modification;GO:0045490|pectin catabolic process	GO:0045330|aspartyl esterase activity;GO:0030599|pectinesterase activity	GO:0005618|cell wall;GO:0005576|extracellular region	K01051|E3.1.1.11; pectinesterase [EC:3.1.1.11]	map01100|Metabolic pathways;map00040|Pentose and glucuronate interconversions;map00500|Starch and sucrose metabolism
c46407_g1	3.08692	1.62617	up	yes	Picea glauca clone GQ04110_N08 mRNA sequence	unknown [Picea sitchensis]	RecName: Full=Beta-carotene 3-hydroxylase 1, chloroplastic;^Eukaryota; Viridiplantae; Streptophyta; Embryophyta; Tracheophyta; Spermatophyta; Magnoliophyta; eudicotyledons; core eudicotyledons; rosids; malvids; Brassicales; Brassicaceae; Camelineae; Arabidopsis	RecName: Full=Beta-carotene 3-hydroxylase 1, chloroplastic;^Eukaryota; Viridiplantae; Streptophyta; Embryophyta; Tracheophyta; Spermatophyta; Magnoliophyta; eudicotyledons; core eudicotyledons; rosids; malvids; Brassicales; Brassicaceae; Camelineae; Arabidopsis	Fatty acid hydroxylase superfamily	Hydroxylase	GO:0016119|carotene metabolic process;GO:0006633|fatty acid biosynthetic process;GO:0016123|xanthophyll biosynthetic process	GO:0010291|carotene beta-ring hydroxylase activity;GO:0016787|hydrolase activity;GO:0005506|iron ion binding	GO:0031969|chloroplast membrane;GO:0016021|integral to membrane	K15746|crtZ; beta-carotene 3-hydroxylase [EC:1.14.13.129]	map01100|Metabolic pathways;map01110|Biosynthesis of secondary metabolites;map00906|Carotenoid biosynthesis
c58097_g1	2.1045	1.07348	up	yes	Picea glauca clone GQ04008_A14 mRNA sequence	Transporter ATM1, mitochondrial precursor, putative [Ricinus communis]	RecName: Full=ABC transporter B family member 25, mitochondrial;^Eukaryota; Viridiplantae; Streptophyta; Embryophyta; Tracheophyta; Spermatophyta; Magnoliophyta; eudicotyledons; core eudicotyledons; rosids; malvids; Brassicales; Brassicaceae; Camelineae; Arabidopsis	RecName: Full=ABC transporter B family member 25, mitochondrial;^Eukaryota; Viridiplantae; Streptophyta; Embryophyta; Tracheophyta; Spermatophyta; Magnoliophyta; eudicotyledons; core eudicotyledons; rosids; malvids; Brassicales; Brassicaceae; Camelineae; Arabidopsis	ABC transporter transmembrane region	ABC-type transport system involved in Fe-S cluster assembly, permease and ATPase components	GO:0006879|cellular iron ion homeostasis;GO:0009658|chloroplast organization;GO:0006811|ion transport;GO:0006777|Mo-molybdopterin cofactor biosynthetic process;GO:0009555|pollen development;GO:0050790|regulation of catalytic activity;GO:0010380|regulation of chlorophyll biosynthetic process;GO:0046686|response to cadmium ion;GO:0010288|response to lead ion;GO:0048364|root development	GO:0005524|ATP binding;GO:0042626|ATPase activity, coupled to transmembrane movement of substances	GO:0009941|chloroplast envelope;GO:0016021|integral to membrane;GO:0005743|mitochondrial inner membrane	K05663|ABC.ATM; mitochondrial ABC transporter ATM	map02010|ABC transporters
c68561_g2	0.129367	-2.95045	down	yes	Picea glauca clone GQ03702_G18 mRNA sequence	3-ketoacyl-CoA synthase [Theobroma cacao]	RecName: Full=3-ketoacyl-CoA synthase 11;^Eukaryota; Viridiplantae; Streptophyta; Embryophyta; Tracheophyta; Spermatophyta; Magnoliophyta; eudicotyledons; core eudicotyledons; rosids; malvids; Brassicales; Brassicaceae; Camelineae; Arabidopsis	RecName: Full=3-ketoacyl-CoA synthase 11;^Eukaryota; Viridiplantae; Streptophyta; Embryophyta; Tracheophyta; Spermatophyta; Magnoliophyta; eudicotyledons; core eudicotyledons; rosids; malvids; Brassicales; Brassicaceae; Camelineae; Arabidopsis	FAE1/Type III polyketide synthase-like protein	Predicted naringenin-chalcone synthase	GO:0006633|fatty acid biosynthetic process;GO:0009409|response to cold;GO:0009416|response to light stimulus	GO:0033807|icosanoyl-CoA synthase activity	GO:0016021|integral to membrane	K15397|KCS; 3-ketoacyl-CoA synthase [EC:2.3.1.199]	map00062|Fatty acid elongation;map01110|Biosynthesis of secondary metabolites
c61509_g1	0.287874	-1.79649	down	yes	Picea glauca clone GQ04108_H17 mRNA sequence	PREDICTED: phospholipase D Z-like [Musa acuminata subsp. malaccensis]	RecName: Full=Phospholipase D Z;^Eukaryota; Amoebozoa; Mycetozoa; Dictyosteliida; Dictyostelium	RecName: Full=Phospholipase D Z;^Eukaryota; Amoebozoa; Mycetozoa; Dictyosteliida; Dictyostelium	PLD-like domain	Phospholipase D family, member	GO:0016042|lipid catabolic process	GO:0070290|NAPE-specific phospholipase D activity;GO:0004630|phospholipase D activity	GO:0005615|extracellular space	K16860|PLD3_4; phospholipase D3/4 [EC:3.1.4.4]	map01100|Metabolic pathways;map01110|Biosynthesis of secondary metabolites;map00565|Ether lipid metabolism;map00564|Glycerophospholipid metabolism
c61807_g1	0.231558	-2.11055	down	yes	Picea sitchensis clone WS02729_F23 unknown mRNA	unknown [Picea sitchensis]	RecName: Full=Translocator protein;^Eukaryota; Metazoa; Chordata; Craniata; Vertebrata; Euteleostomi; Mammalia; Eutheria; Euarchontoglires; Glires; Rodentia; Sciurognathi; Muroidea; Muridae; Murinae; Mus; Mus	RecName: Full=Translocator protein;^Eukaryota; Metazoa; Chordata; Craniata; Vertebrata; Euteleostomi; Mammalia; Eutheria; Euarchontoglires; Glires; Rodentia; Sciurognathi; Muroidea; Muridae; Murinae; Mus; Mus	TspO/MBR family	Tryptophan-rich sensory protein (mitochondrial benzodiazepine receptor homolog)	GO:0030325|adrenal gland development;GO:0007568|aging;GO:0048266|behavioral response to pain;GO:0071476|cellular hypotonic response;GO:0071222|cellular response to lipopolysaccharide;GO:0071294|cellular response to zinc ion;GO:0060242|contact inhibition;GO:0008347|glial cell migration;GO:0060253|negative regulation of glial cell proliferation;GO:0045019|negative regulation of nitric oxide biosynt…	GO:0005497|androgen binding;GO:0008503|benzodiazepine receptor activity	GO:0016021|integral to membrane;GO:0005741|mitochondrial outer membrane;GO:0005739|mitochondrion	K05770|BZRP; benzodiazapine receptor	map05166|HTLV-I infection;map04080|Neuroactive ligand-receptor interaction
c63796_g2	0.342606	-1.54538	down	yes	Picea glauca clone GQ04005_I16 mRNA sequence	PREDICTED: acidic mammalian chitinase [Amborella trichopoda]	RecName: Full=Chitotriosidase-1;^Eukaryota; Metazoa; Chordata; Craniata; Vertebrata; Euteleostomi; Mammalia; Eutheria; Euarchontoglires; Primates; Haplorrhini; Catarrhini; Hominidae; Homo	RecName: Full=Chitotriosidase-1;^Eukaryota; Metazoa; Chordata; Craniata; Vertebrata; Euteleostomi; Mammalia; Eutheria; Euarchontoglires; Primates; Haplorrhini; Catarrhini; Hominidae; Homo	Glycosyl hydrolases family 18	Chitinase	GO:0006032|chitin catabolic process;GO:0006955|immune response;GO:0000272|polysaccharide catabolic process;GO:0009617|response to bacterium	GO:0043169|cation binding;GO:0008061|chitin binding;GO:0008843|endochitinase activity	GO:0005615|extracellular space;GO:0005764|lysosome	K01183|E3.2.1.14; chitinase [EC:3.2.1.14]	map01100|Metabolic pathways;map00520|Amino sugar and nucleotide sugar metabolism;map00500|Starch and sucrose metabolism
c61976_g1	0.2474	-2.01508	down	yes	Picea glauca clone GQ03304_H16 mRNA sequence	PREDICTED: ethanolamine-phosphate cytidylyltransferase [Amborella trichopoda]	RecName: Full=Ethanolamine-phosphate cytidylyltransferase;^Eukaryota; Amoebozoa; Mycetozoa; Dictyosteliida; Dictyostelium	RecName: Full=Ethanolamine-phosphate cytidylyltransferase;^Eukaryota; Amoebozoa; Mycetozoa; Dictyosteliida; Dictyostelium	Cytidylyltransferase	Cytidylyltransferase	GO:0006646|phosphatidylethanolamine biosynthetic process	GO:0004306|ethanolamine-phosphate cytidylyltransferase activity	GO:0045335|phagocytic vesicle	K00967|PCYT2; ethanolamine-phosphate cytidylyltransferase [EC:2.7.7.14]	map00440|Phosphonate and phosphinate metabolism;map01100|Metabolic pathways;map00564|Glycerophospholipid metabolism
c44288_g1	4.29062	2.10119	up	yes	Picea glauca clone GQ03211_I21 mRNA sequence	PREDICTED: ADIPOR-like receptor CG5315-like [Solanum tuberosum]	RecName: Full=Adiponectin receptor protein 2;^Eukaryota; Metazoa; Chordata; Craniata; Vertebrata; Euteleostomi; Mammalia; Eutheria; Euarchontoglires; Primates; Haplorrhini; Catarrhini; Hominidae; Homo	RecName: Full=Adiponectin receptor protein 2;^Eukaryota; Metazoa; Chordata; Craniata; Vertebrata; Euteleostomi; Mammalia; Eutheria; Euarchontoglires; Primates; Haplorrhini; Catarrhini; Hominidae; Homo	Haemolysin-III related	Predicted membrane protein, hemolysin III homolog	GO:0019395|fatty acid oxidation;GO:0009755|hormone-mediated signaling pathway	GO:0042562|hormone binding;GO:0004872|receptor activity	GO:0016021|integral to membrane	K07297|ADIPOR; adiponectin receptor	map04152|AMPK signaling pathway;map04932|Non-alcoholic fatty liver disease (NAFLD);map04920|Adipocytokine signaling pathway
c72204_g1	6.35846	2.66868	up	yes	Picea glauca clone GQ0167_M23 mRNA sequence	hypothetical protein PRUPE_ppa002923mg [Prunus persica]	RecName: Full=Gamma-glutamyltranspeptidase 1;^Eukaryota; Fungi; Dikarya; Ascomycota; Taphrinomycotina; Schizosaccharomycetes; Schizosaccharomycetales; Schizosaccharomycetaceae; Schizosaccharomyces	RecName: Full=Gamma-glutamyltranspeptidase 1;^Eukaryota; Metazoa; Chordata; Craniata; Vertebrata; Euteleostomi; Mammalia; Eutheria; Euarchontoglires; Glires; Rodentia; Sciurognathi; Muroidea; Muridae; Murinae; Mus; Mus	Gamma-glutamyltranspeptidase	Gamma-glutamyltransferase	GO:0071260|cellular response to mechanical stimulus;GO:0019344|cysteine biosynthetic process;GO:0006750|glutathione biosynthetic process;GO:0060427|lung connective tissue development;GO:0002682|regulation of immune system process;GO:0050727|regulation of inflammatory response;GO:0007283|spermatogenesis	GO:0003840|gamma-glutamyltransferase activity;GO:0016787|hydrolase activity	GO:0005887|integral to plasma membrane	K18592|GGT1_5; gamma-glutamyltranspeptidase / glutathione hydrolase / leukotriene-C4 hydrolase [EC:2.3.2.2 3.4.19.13 3.4.19.14]	map00590|Arachidonic acid metabolism;map01100|Metabolic pathways;map00480|Glutathione metabolism;map00430|Taurine and hypotaurine metabolism;map00460|Cyanoamino acid metabolism
c69336_g1	2.2149	1.14724	up	yes	Picea glauca clone GQ03320_D11 mRNA sequence	PREDICTED: delta(14)-sterol reductase [Nelumbo nucifera]	RecName: Full=Delta(14)-sterol reductase;^Eukaryota; Viridiplantae; Streptophyta; Embryophyta; Tracheophyta; Spermatophyta; Magnoliophyta; eudicotyledons; core eudicotyledons; rosids; malvids; Brassicales; Brassicaceae; Camelineae; Arabidopsis	RecName: Full=Delta(14)-sterol reductase;^Eukaryota; Viridiplantae; Streptophyta; Embryophyta; Tracheophyta; Spermatophyta; Magnoliophyta; eudicotyledons; core eudicotyledons; rosids; malvids; Brassicales; Brassicaceae; Camelineae; Arabidopsis	Ergosterol biosynthesis ERG4/ERG24 family	Reductase	GO:0016126|sterol biosynthetic process	GO:0050613|delta14-sterol reductase activity	GO:0016021|integral to membrane	K00222|TM7SF2, ERG24; delta14-sterol reductase [EC:1.3.1.70]	map00100|Steroid biosynthesis;map01100|Metabolic pathways;map01110|Biosynthesis of secondary metabolites;map01130|Biosynthesis of antibiotics
c59326_g1	0.388945	-1.36236	down	yes	Picea glauca clone GQ03119_J08 mRNA sequence	hypothetical protein EUTSA_v10011816mg [Eutrema salsugineum]	RecName: Full=Signal peptidase complex catalytic subunit SEC11C;^Eukaryota; Metazoa; Chordata; Craniata; Vertebrata; Euteleostomi; Mammalia; Eutheria; Euarchontoglires; Glires; Rodentia; Sciurognathi; Muroidea; Muridae; Murinae; Rattus	RecName: Full=Signal peptidase complex catalytic subunit SEC11C;^Eukaryota; Metazoa; Chordata; Craniata; Vertebrata; Euteleostomi; Mammalia; Eutheria; Euarchontoglires; Glires; Rodentia; Sciurognathi; Muroidea; Muridae; Murinae; Rattus	Peptidase S24-like	Signal peptidase I	GO:0006508|proteolysis;GO:0006465|signal peptide processing	GO:0008236|serine-type peptidase activity	GO:0005789|endoplasmic reticulum membrane;GO:0016021|integral to membrane	K13280|SEC11, sipW; signal peptidase, endoplasmic reticulum-type [EC:3.4.-.-]	map03060|Protein export
c61429_g2	0.353693	-1.49943	down	yes	Picea sitchensis clone WS0279_A14 unknown mRNA	unknown [Picea sitchensis]	RecName: Full=Peroxygenase 1;^Eukaryota; Viridiplantae; Streptophyta; Embryophyta; Tracheophyta; Spermatophyta; Magnoliophyta; eudicotyledons; core eudicotyledons; rosids; malvids; Brassicales; Brassicaceae; Camelineae; Arabidopsis	RecName: Full=Peroxygenase 1;^Eukaryota; Viridiplantae; Streptophyta; Embryophyta; Tracheophyta; Spermatophyta; Magnoliophyta; eudicotyledons; core eudicotyledons; rosids; malvids; Brassicales; Brassicaceae; Camelineae; Arabidopsis	Caleosin related protein	Calcium ion binding protein	GO:0006952|defense response;GO:0009793|embryo development ending in seed dormancy;GO:0034389|lipid particle organization;GO:0031408|oxylipin biosynthetic process	GO:0005509|calcium ion binding;GO:0004392|heme oxygenase (decyclizing) activity;GO:0071614|linoleic acid epoxygenase activity	GO:0005783|endoplasmic reticulum;GO:0016021|integral to membrane;GO:0005811|lipid particle;GO:0031090|organelle membrane	K17991|PXG; peroxygenase [EC:1.11.2.3]	map00073|Cutin, suberine and wax biosynthesis
c64428_g1	0.462404	-1.11277	down	yes	Picea glauca clone GQ03210_A19 mRNA sequence	unknown [Picea sitchensis]	RecName: Full=Probable 1-acyl-sn-glycerol-3-phosphate acyltransferase 5;^Eukaryota; Viridiplantae; Streptophyta; Embryophyta; Tracheophyta; Spermatophyta; Magnoliophyta; eudicotyledons; core eudicotyledons; rosids; malvids; Brassicales; Brassicaceae; Camelineae; Arabidopsis	RecName: Full=Probable 1-acyl-sn-glycerol-3-phosphate acyltransferase 5;^Eukaryota; Viridiplantae; Streptophyta; Embryophyta; Tracheophyta; Spermatophyta; Magnoliophyta; eudicotyledons; core eudicotyledons; rosids; malvids; Brassicales; Brassicaceae; Camelineae; Arabidopsis	Acyltransferase	1-acyl-sn-glycerol-3-phosphate acyltransferase	GO:0016024|CDP-diacylglycerol biosynthetic process	GO:0003841|1-acylglycerol-3-phosphate O-acyltransferase activity	GO:0016021|integral to membrane	K13513|LCLAT1, AGPAT8; lysocardiolipin and lysophospholipid acyltransferase [EC:2.3.1.- 2.3.1.51]	map01110|Biosynthesis of secondary metabolites;map00561|Glycerolipid metabolism;map01100|Metabolic pathways;map00564|Glycerophospholipid metabolism
c57730_g1	2.0819	1.0579	up	yes	Picea glauca clone GQ00412_H24 mRNA sequence	ATP-binding cassette transporter, subfamily B, member 18, group MDR/PGP protein PpABCB18 [Physcomitrella patens]	RecName: Full=ABC transporter B family member 13;^Eukaryota; Viridiplantae; Streptophyta; Embryophyta; Tracheophyta; Spermatophyta; Magnoliophyta; eudicotyledons; core eudicotyledons; rosids; malvids; Brassicales; Brassicaceae; Camelineae; Arabidopsis	RecName: Full=ABC transporter B family member 13;^Eukaryota; Viridiplantae; Streptophyta; Embryophyta; Tracheophyta; Spermatophyta; Magnoliophyta; eudicotyledons; core eudicotyledons; rosids; malvids; Brassicales; Brassicaceae; Camelineae; Arabidopsis	ABC transporter transmembrane region	ABC-type multidrug transport system, ATPase and permease components	GO:0010541|acropetal auxin transport;GO:0010540|basipetal auxin transport	GO:0005524|ATP binding;GO:0042626|ATPase activity, coupled to transmembrane movement of substances;GO:0010329|auxin efflux transmembrane transporter activity	GO:0016021|integral to membrane;GO:0005886|plasma membrane	K05658|ABCB1; ATP-binding cassette, subfamily B (MDR/TAP), member 1 [EC:3.6.3.44]	map02010|ABC transporters;map05206|MicroRNAs in cancer;map04976|Bile secretion
c76966_g1	8.01574	3.00284	up	yes	Medicago truncatula 60S ribosomal protein L26 (MTR_5g096540) mRNA, complete cds	PREDICTED: 60S ribosomal protein L26-1-like [Nicotiana tomentosiformis]	RecName: Full=60S ribosomal protein L26;^Eukaryota; Metazoa; Chordata; Craniata; Vertebrata; Euteleostomi; Mammalia; Eutheria; Euarchontoglires; Glires; Rodentia; Sciurognathi; Muroidea; Muridae; Murinae; Mus; Mus	RecName: Full=60S ribosomal protein L26;^Eukaryota; Metazoa; Chordata; Craniata; Vertebrata; Euteleostomi; Mammalia; Eutheria; Euarchontoglires; Glires; Rodentia; Sciurognathi; Muroidea; Muridae; Murinae; Mus; Mus	KOW motif	Ribosomal protein L24	GO:0006412|translation	GO:0003735|structural constituent of ribosome	GO:0015934|large ribosomal subunit	K02898|RP-L26e, RPL26; large subunit ribosomal protein L26e	map03010|Ribosome
c69892_g1	0.474673	-1.07499	down	yes	Picea glauca clone GQ03109_O24 mRNA sequence	unknown [Picea sitchensis]	RecName: Full=Serine carboxypeptidase-like 42;^Eukaryota; Viridiplantae; Streptophyta; Embryophyta; Tracheophyta; Spermatophyta; Magnoliophyta; eudicotyledons; core eudicotyledons; rosids; malvids; Brassicales; Brassicaceae; Camelineae; Arabidopsis	RecName: Full=Serine carboxypeptidase-like 42;^Eukaryota; Viridiplantae; Streptophyta; Embryophyta; Tracheophyta; Spermatophyta; Magnoliophyta; eudicotyledons; core eudicotyledons; rosids; malvids; Brassicales; Brassicaceae; Camelineae; Arabidopsis	Serine carboxypeptidase	Carboxypeptidase C (cathepsin A)	GO:0006508|proteolysis	GO:0004185|serine-type carboxypeptidase activity	GO:0005618|cell wall;GO:0005576|extracellular region	K16297|SCPL-II; serine carboxypeptidase-like clade II [EC:3.4.16.-]	.
c63271_g1	0.298177	-1.74576	down	yes	Picea glauca clone GQ03325_L24 mRNA sequence	hypothetical protein CICLE_v10027830mg [Citrus clementina]	RecName: Full=Vacuolar proton ATPase a1;^Eukaryota; Viridiplantae; Streptophyta; Embryophyta; Tracheophyta; Spermatophyta; Magnoliophyta; eudicotyledons; core eudicotyledons; rosids; malvids; Brassicales; Brassicaceae; Camelineae; Arabidopsis	RecName: Full=Vacuolar proton ATPase a1;^Eukaryota; Viridiplantae; Streptophyta; Embryophyta; Tracheophyta; Spermatophyta; Magnoliophyta; eudicotyledons; core eudicotyledons; rosids; malvids; Brassicales; Brassicaceae; Camelineae; Arabidopsis	V-type ATPase 116kDa subunit family	Archaeal/vacuolar-type H+-ATPase subunit I	GO:0015991|ATP hydrolysis coupled proton transport;GO:0070070|proton-transporting V-type ATPase complex assembly	GO:0015078|hydrogen ion transmembrane transporter activity	GO:0005768|endosome;GO:0016021|integral to membrane;GO:0005802|trans-Golgi network;GO:0012510|trans-Golgi network transport vesicle membrane;GO:0000220|vacuolar proton-transporting V-type ATPase, V0 domain;GO:0005773|vacuole	K02154|ATPeV0A, ATP6N; V-type H+-transporting ATPase subunit a	map05110|Vibrio cholerae infection;map04142|Lysosome;map04145|Phagosome;map05120|Epithelial cell signaling in Helicobacter pylori infection;map05152|Tuberculosis;map04721|Synaptic vesicle cycle;map05323|Rheumatoid arthritis;map04966|Collecting duct acid secretion;map01100|Metabolic pathways;map00190|Oxidative phosphorylation
c57818_g1	0.336415	-1.57169	down	yes	Picea glauca clone GQ03303_I18 mRNA sequence	unknown [Picea sitchensis]	RecName: Full=Cysteine proteinase RD19a;^Eukaryota; Viridiplantae; Streptophyta; Embryophyta; Tracheophyta; Spermatophyta; Magnoliophyta; eudicotyledons; core eudicotyledons; rosids; malvids; Brassicales; Brassicaceae; Camelineae; Arabidopsis	RecName: Full=Cysteine proteinase RD19a;^Eukaryota; Viridiplantae; Streptophyta; Embryophyta; Tracheophyta; Spermatophyta; Magnoliophyta; eudicotyledons; core eudicotyledons; rosids; malvids; Brassicales; Brassicaceae; Camelineae; Arabidopsis	Cathepsin propeptide inhibitor domain (I29)	Cysteine protease	GO:0042742|defense response to bacterium;GO:0006508|proteolysis;GO:0009651|response to salt stress	GO:0004197|cysteine-type endopeptidase activity	GO:0005634|nucleus;GO:0005773|vacuole	K01373|CTSF; cathepsin F [EC:3.4.22.41]	map04142|Lysosome
c55676_g1	0.408421	-1.29187	down	yes	Picea glauca clone GQ02016_P13 mRNA sequence	PREDICTED: probable monodehydroascorbate reductase, cytoplasmic isoform 2 [Cicer arietinum]	RecName: Full=Probable monodehydroascorbate reductase, cytoplasmic isoform 2;^Eukaryota; Viridiplantae; Streptophyta; Embryophyta; Tracheophyta; Spermatophyta; Magnoliophyta; eudicotyledons; core eudicotyledons; rosids; malvids; Brassicales; Brassicaceae; Camelineae; Arabidopsis	RecName: Full=Probable monodehydroascorbate reductase, cytoplasmic isoform 2;^Eukaryota; Viridiplantae; Streptophyta; Embryophyta; Tracheophyta; Spermatophyta; Magnoliophyta; eudicotyledons; core eudicotyledons; rosids; malvids; Brassicales; Brassicaceae; Camelineae; Arabidopsis	Pyridine nucleotide-disulphide oxidoreductase	Uncharacterized NAD(FAD)-dependent dehydrogenases	GO:0042744|hydrogen peroxide catabolic process	GO:0050660|flavin adenine dinucleotide binding;GO:0016656|monodehydroascorbate reductase (NADH) activity	GO:0009941|chloroplast envelope;GO:0005778|peroxisomal membrane	K08232|E1.6.5.4; monodehydroascorbate reductase (NADH) [EC:1.6.5.4]	map01100|Metabolic pathways;map00053|Ascorbate and aldarate metabolism
c70841_g1	0.249104	-2.00518	down	yes	Picea glauca clone GQ03309_K19 mRNA sequence	unknown [Picea sitchensis]	RecName: Full=Aldose 1-epimerase;^Eukaryota; Metazoa; Chordata; Craniata; Vertebrata; Euteleostomi; Mammalia; Eutheria; Laurasiatheria; Cetartiodactyla; Ruminantia; Pecora; Bovidae; Bovinae; Bos	RecName: Full=Aldose 1-epimerase;^Eukaryota; Metazoa; Chordata; Craniata; Vertebrata; Euteleostomi; Mammalia; Eutheria; Laurasiatheria; Cetartiodactyla; Ruminantia; Pecora; Bovidae; Bovinae; Bos	Aldose 1-epimerase	Galactose mutarotase and related enzymes	GO:0019318|hexose metabolic process	GO:0004034|aldose 1-epimerase activity;GO:0030246|carbohydrate binding	GO:0005737|cytoplasm	K01785|galM, GALM; aldose 1-epimerase [EC:5.1.3.3]	map00010|Glycolysis / Gluconeogenesis;map01110|Biosynthesis of secondary metabolites;map01100|Metabolic pathways;map01130|Biosynthesis of antibiotics;map01120|Microbial metabolism in diverse environments;map00052|Galactose metabolism;map00520|Amino sugar and nucleotide sugar metabolism
c69948_g1	23.5411	4.55711	up	yes	Picea glauca clone GQ03616_P11 mRNA sequence	PREDICTED: 12-oxophytodienoate reductase 7 [Amborella trichopoda]	RecName: Full=12-oxophytodienoate reductase 7;^Eukaryota; Viridiplantae; Streptophyta; Embryophyta; Tracheophyta; Spermatophyta; Magnoliophyta; Liliopsida; Poales; Poaceae; BEP clade; Ehrhartoideae; Oryzeae; Oryza	RecName: Full=12-oxophytodienoate reductase 7;^Eukaryota; Viridiplantae; Streptophyta; Embryophyta; Tracheophyta; Spermatophyta; Magnoliophyta; Liliopsida; Poales; Poaceae; BEP clade; Ehrhartoideae; Oryzeae; Oryza	NADH:flavin oxidoreductase / NADH oxidase family	NADH:flavin oxidoreductases, Old Yellow Enzyme family	GO:0009695|jasmonic acid biosynthetic process;GO:0031408|oxylipin biosynthetic process;GO:0009620|response to fungus;GO:0010193|response to ozone;GO:0009611|response to wounding	GO:0016629|12-oxophytodienoate reductase activity;GO:0010181|FMN binding	GO:0005777|peroxisome	K05894|OPR; 12-oxophytodienoic acid reductase [EC:1.3.1.42]	map00592|alpha-Linolenic acid metabolism;map01100|Metabolic pathways;map01110|Biosynthesis of secondary metabolites
c59156_g1	5.40926	2.43543	up	yes	Picea glauca clone GQ03317_A20 mRNA sequence	unknown [Picea sitchensis]	RecName: Full=RNA-binding protein Musashi homolog Rbp6;^Eukaryota; Metazoa; Ecdysozoa; Arthropoda; Hexapoda; Insecta; Pterygota; Neoptera; Endopterygota; Diptera; Brachycera; Muscomorpha; Ephydroidea; Drosophilidae; Drosophila; Sophophora	RecName: Full=RNA-binding protein Musashi homolog 2;^Eukaryota; Metazoa; Chordata; Craniata; Vertebrata; Euteleostomi; Mammalia; Eutheria; Euarchontoglires; Glires; Rodentia; Sciurognathi; Muroidea; Muridae; Murinae; Mus; Mus`sp|Q920Q6|MSI2H_MOUSE	RNA recognition motif. (a.k.a. RRM, RBD, or RNP domain)	RNA-binding proteins (RRM domain)	GO:0048864|stem cell development	GO:0000166|nucleotide binding;GO:0008266|poly(U) RNA binding	GO:0005737|cytoplasm;GO:0005844|polysome	K14411|MSI; RNA-binding protein Musashi	map03015|mRNA surveillance pathway
c85923_g1	7.96263	2.99325	up	yes	Pinus taeda clone PT_7Ba2900E16, complete sequence	PREDICTED: SNF2 domain-containing protein CLASSY 2-like [Nelumbo nucifera]	RecName: Full=DNA repair and recombination protein RAD54-like;^Eukaryota; Metazoa; Chordata; Craniata; Vertebrata; Euteleostomi; Archosauria; Dinosauria; Saurischia; Theropoda; Coelurosauria; Aves; Neognathae; Galliformes; Phasianidae; Phasianinae; Gallus	RecName: Full=DNA repair and recombination protein RAD54;^Eukaryota; Fungi; Dikarya; Ascomycota; Saccharomycotina; Saccharomycetes; Saccharomycetales; Saccharomycetaceae; Saccharomyces	Type III restriction enzyme, res subunit	Superfamily II DNA/RNA helicases, SNF2 family	GO:0006338|chromatin remodeling;GO:0032392|DNA geometric change;GO:0045003|double-strand break repair via synthesis-dependent strand annealing;GO:0030491|heteroduplex formation;GO:0032079|positive regulation of endodeoxyribonuclease activity;GO:0000722|telomere maintenance via recombination	GO:0005524|ATP binding;GO:0015616|DNA translocase activity;GO:0004386|helicase activity	GO:0005634|nucleus	K10875|RAD54L, RAD54; DNA repair and recombination protein RAD54 and RAD54-like protein [EC:3.6.4.-]	map03440|Homologous recombination
c69667_g4	0.277716	-1.84832	down	yes	Oryza sativa Japonica Group cDNA clone:002-137-B10, full insert sequence	NADH dehydrogenase subunit 7 [Brassica napus]	RecName: Full=NADH dehydrogenase [ubiquinone] iron-sulfur protein 2;^Eukaryota; Viridiplantae; Streptophyta; Embryophyta; Tracheophyta; Spermatophyta; Magnoliophyta; eudicotyledons; core eudicotyledons; rosids; malvids; Brassicales; Brassicaceae; Camelineae; Arabidopsis	RecName: Full=NADH dehydrogenase [ubiquinone] iron-sulfur protein 2;^Eukaryota; Viridiplantae; Streptophyta; Embryophyta; Tracheophyta; Spermatophyta; Magnoliophyta; eudicotyledons; core eudicotyledons; rosids; malvids; Brassicales; Brassicaceae; Camelineae; Arabidopsis	Respiratory-chain NADH dehydrogenase, 49 Kd subunit	NADH:ubiquinone oxidoreductase 49 kD subunit 7	GO:0006120|mitochondrial electron transport, NADH to ubiquinone	GO:0051287|NAD binding;GO:0008137|NADH dehydrogenase (ubiquinone) activity;GO:0048038|quinone binding	GO:0005739|mitochondrion;GO:0070469|respiratory chain	K03935|NDUFS2; NADH dehydrogenase (ubiquinone) Fe-S protein 2 [EC:1.6.5.3 1.6.99.3]	map05012|Parkinson's disease;map04932|Non-alcoholic fatty liver disease (NAFLD);map05016|Huntington's disease;map05010|Alzheimer's disease;map01100|Metabolic pathways;map00190|Oxidative phosphorylation
c71911_g4	2.05136	1.03658	up	yes	Picea sitchensis clone WS0454_G02 unknown mRNA	PREDICTED: serine/threonine-protein phosphatase 6 regulatory ankyrin repeat subunit A-like [Elaeis guineensis]	RecName: Full=Ankyrin-3;^Eukaryota; Metazoa; Chordata; Craniata; Vertebrata; Euteleostomi; Mammalia; Eutheria; Euarchontoglires; Primates; Haplorrhini; Catarrhini; Hominidae; Homo`sp|Q12955|ANK3_HUMAN	RecName: Full=Ankyrin-3;^Eukaryota; Metazoa; Chordata; Craniata; Vertebrata; Euteleostomi; Mammalia; Eutheria; Euarchontoglires; Primates; Haplorrhini; Catarrhini; Hominidae; Homo`sp|Q12955|ANK3_HUMAN	Ankyrin repeats (3 copies)	FOG: Ankyrin repeat	GO:0007411|axon guidance;GO:0007409|axonogenesis;GO:0000281|cytokinesis after mitosis;GO:0043001|Golgi to plasma membrane protein transport;GO:0072660|maintenance of protein location in plasma membrane;GO:0071709|membrane assembly;GO:0010628|positive regulation of gene expression;GO:1900827|positive regulation of membrane depolarization involved in regulation of cardiac muscle cell action potenti…	GO:0045296|cadherin binding;GO:0044325|ion channel binding;GO:0030674|protein binding, bridging;GO:0030507|spectrin binding;GO:0005200|structural constituent of cytoskeleton	GO:0043194|axon initial segment;GO:0016323|basolateral plasma membrane;GO:0009986|cell surface;GO:0043034|costamere;GO:0014704|intercalated disc;GO:0016328|lateral plasma membrane;GO:0005764|lysosome;GO:0033268|node of Ranvier;GO:0045211|postsynaptic membrane;GO:0014731|spectrin-associated cytoskeleton;GO:0030315|T-tubule	K10380|ANK; ankyrin	map05205|Proteoglycans in cancer
c70908_g1	2.97291	1.57188	up	yes	Picea glauca clone GQ02819_N16 mRNA sequence	unknown [Picea sitchensis]	RecName: Full=Disease resistance protein RPS2;^Eukaryota; Viridiplantae; Streptophyta; Embryophyta; Tracheophyta; Spermatophyta; Magnoliophyta; eudicotyledons; core eudicotyledons; rosids; malvids; Brassicales; Brassicaceae; Camelineae; Arabidopsis	RecName: Full=Disease resistance protein RPS2;^Eukaryota; Viridiplantae; Streptophyta; Embryophyta; Tracheophyta; Spermatophyta; Magnoliophyta; eudicotyledons; core eudicotyledons; rosids; malvids; Brassicales; Brassicaceae; Camelineae; Arabidopsis	NB-ARC domain	Leucine-rich repeat (LRR) protein	GO:0042742|defense response to bacterium;GO:0016045|detection of bacterium;GO:0009626|plant-type hypersensitive response	GO:0043531|ADP binding;GO:0005524|ATP binding;GO:0017111|nucleoside-triphosphatase activity	GO:0005737|cytoplasm;GO:0005886|plasma membrane	K13459|RPS2; disease resistance protein RPS2	map04626|Plant-pathogen interaction
c69748_g5	2.33874	1.22573	up	yes	Pinus radiata cellulose synthase (CesA2) mRNA, partial cds	cellulose synthase [Pinus radiata]	RecName: Full=Probable cellulose synthase A catalytic subunit 8 [UDP-forming];^Eukaryota; Viridiplantae; Streptophyta; Embryophyta; Tracheophyta; Spermatophyta; Magnoliophyta; Liliopsida; Poales; Poaceae; BEP clade; Ehrhartoideae; Oryzeae; Oryza	RecName: Full=Probable cellulose synthase A catalytic subunit 2 [UDP-forming];^Eukaryota; Viridiplantae; Streptophyta; Embryophyta; Tracheophyta; Spermatophyta; Magnoliophyta; Liliopsida; Poales; Poaceae; BEP clade; Ehrhartoideae; Oryzeae; Oryza	Cellulose synthase	Glycosyltransferases, probably involved in cell wall biogenesis	GO:0030244|cellulose biosynthetic process;GO:0009833|primary cell wall biogenesis	GO:0016760|cellulose synthase (UDP-forming) activity;GO:0046872|metal ion binding;GO:0008270|zinc ion binding	GO:0005794|Golgi apparatus;GO:0016021|integral to membrane;GO:0005886|plasma membrane	K10999|CESA; cellulose synthase A [EC:2.4.1.12]	.
c68150_g1	7.85729	2.97403	up	yes	Picea glauca clone GQ03805_K02 mRNA sequence	PREDICTED: leucine-rich repeat receptor-like serine/threonine-protein kinase BAM1 isoform X1 [Amborella trichopoda]	RecName: Full=Leucine-rich repeat receptor-like serine/threonine-protein kinase BAM1;^Eukaryota; Viridiplantae; Streptophyta; Embryophyta; Tracheophyta; Spermatophyta; Magnoliophyta; eudicotyledons; core eudicotyledons; rosids; malvids; Brassicales; Brassicaceae; Camelineae; Arabidopsis	RecName: Full=Leucine-rich repeat receptor-like serine/threonine-protein kinase BAM1;^Eukaryota; Viridiplantae; Streptophyta; Embryophyta; Tracheophyta; Spermatophyta; Magnoliophyta; eudicotyledons; core eudicotyledons; rosids; malvids; Brassicales; Brassicaceae; Camelineae; Arabidopsis	Leucine rich repeat N-terminal domain	Leucine-rich repeat (LRR) protein	GO:0048229|gametophyte development;GO:0010480|microsporocyte differentiation;GO:0010075|regulation of meristem growth;GO:0009934|regulation of meristem structural organization	GO:0005524|ATP binding;GO:0043621|protein self-association;GO:0004674|protein serine/threonine kinase activity	GO:0016021|integral to membrane;GO:0005886|plasma membrane	.	.
c71316_g1	3.30611	1.72513	up	yes	Picea glauca clone GQ0011_K09 mRNA sequence	PREDICTED: probable acyl-[acyl-carrier-protein]--UDP-N-acetylglucosamine O-acyltransferase, mitochondrial isoform X1 [Vitis vinifera]	RecName: Full=Acyl-[acyl-carrier-protein]--UDP-N-acetylglucosamine O-acyltransferase;^Bacteria; Proteobacteria; Gammaproteobacteria; Vibrionales; Vibrionaceae; Vibrio	RecName: Full=Acyl-[acyl-carrier-protein]--UDP-N-acetylglucosamine O-acyltransferase;^Bacteria; Proteobacteria; Gammaproteobacteria; Vibrionales; Vibrionaceae; Vibrio	Bacterial transferase hexapeptide (six repeats)	Acyl-[acyl carrier protein]--UDP-N-acetylglucosamine O-acyltransferase	GO:0009245|lipid A biosynthetic process	GO:0008780|acyl-[acyl-carrier-protein]-UDP-N-acetylglucosamine O-acyltransferase activity	GO:0005737|cytoplasm	K00677|lpxA; UDP-N-acetylglucosamine acyltransferase [EC:2.3.1.129]	map00540|Lipopolysaccharide biosynthesis;map01100|Metabolic pathways;map01503|Cationic antimicrobial peptide (CAMP) resistance
c66836_g1	0.281818	-1.82717	down	yes	Picea glauca clone GQ03326_H15 mRNA sequence	PREDICTED: imidazole glycerol phosphate synthase hisHF, chloroplastic isoform X1 [Amborella trichopoda]	RecName: Full=Imidazole glycerol phosphate synthase hisHF, chloroplastic;^Eukaryota; Viridiplantae; Streptophyta; Embryophyta; Tracheophyta; Spermatophyta; Magnoliophyta; eudicotyledons; core eudicotyledons; rosids; malvids; Brassicales; Brassicaceae; Camelineae; Arabidopsis	RecName: Full=Imidazole glycerol phosphate synthase hisHF, chloroplastic;^Eukaryota; Viridiplantae; Streptophyta; Embryophyta; Tracheophyta; Spermatophyta; Magnoliophyta; eudicotyledons; core eudicotyledons; rosids; malvids; Brassicales; Brassicaceae; Camelineae; Arabidopsis	Glutamine amidotransferase class-I	Imidazoleglycerol-phosphate synthase	GO:0006541|glutamine metabolic process;GO:0000105|histidine biosynthetic process	GO:0000107|imidazoleglycerol-phosphate synthase activity;GO:0016833|oxo-acid-lyase activity	GO:0009570|chloroplast stroma	K01663|HIS7; glutamine amidotransferase / cyclase [EC:2.4.2.- 4.1.3.-]	map01230|Biosynthesis of amino acids;map01100|Metabolic pathways;map01110|Biosynthesis of secondary metabolites;map00340|Histidine metabolism
c69528_g1	3.40505	1.76768	up	yes	Picea glauca clone GQ03716_P13 mRNA sequence	PREDICTED: probable galacturonosyltransferase 4 isoform X1 [Eucalyptus grandis]	RecName: Full=Probable galacturonosyltransferase 4;^Eukaryota; Viridiplantae; Streptophyta; Embryophyta; Tracheophyta; Spermatophyta; Magnoliophyta; eudicotyledons; core eudicotyledons; rosids; malvids; Brassicales; Brassicaceae; Camelineae; Arabidopsis	RecName: Full=Probable galacturonosyltransferase 4;^Eukaryota; Viridiplantae; Streptophyta; Embryophyta; Tracheophyta; Spermatophyta; Magnoliophyta; eudicotyledons; core eudicotyledons; rosids; malvids; Brassicales; Brassicaceae; Camelineae; Arabidopsis	Glycosyl transferase family 8	Lipopolysaccharide biosynthesis proteins, LPS:glycosyltransferases	GO:0045489|pectin biosynthetic process	GO:0047262|polygalacturonate 4-alpha-galacturonosyltransferase activity	GO:0005794|Golgi apparatus;GO:0000139|Golgi membrane;GO:0016021|integral to membrane	K13648|GAUT; alpha-1,4-galacturonosyltransferase [EC:2.4.1.43]	map00500|Starch and sucrose metabolism;map00520|Amino sugar and nucleotide sugar metabolism
c65824_g1	0.48796	-1.03517	down	yes	Picea glauca clone GQ0062_G17 mRNA sequence	PREDICTED: psbP domain-containing protein 7, chloroplastic [Elaeis guineensis]	RecName: Full=PsbP-like protein 1, chloroplastic;^Eukaryota; Viridiplantae; Streptophyta; Embryophyta; Tracheophyta; Spermatophyta; Magnoliophyta; eudicotyledons; core eudicotyledons; rosids; malvids; Brassicales; Brassicaceae; Camelineae; Arabidopsis	RecName: Full=PsbP-like protein 1, chloroplastic;^Eukaryota; Viridiplantae; Streptophyta; Embryophyta; Tracheophyta; Spermatophyta; Magnoliophyta; eudicotyledons; core eudicotyledons; rosids; malvids; Brassicales; Brassicaceae; Camelineae; Arabidopsis	PsbP	Photosystem II oxygen evolving complex protein PsbP	GO:0015979|photosynthesis	GO:0005509|calcium ion binding	GO:0009507|chloroplast;GO:0009543|chloroplast thylakoid lumen;GO:0019898|extrinsic to membrane;GO:0009654|oxygen evolving complex;GO:0031977|thylakoid lumen	K02717|psbP; photosystem II oxygen-evolving enhancer protein 2	map01100|Metabolic pathways;map00195|Photosynthesis
c69610_g2	0.0941042	-3.4096	down	yes	Picea sitchensis clone WS02775_M23 unknown mRNA	unknown [Picea sitchensis]	RecName: Full=RING-H2 finger protein ATL78;^Eukaryota; Viridiplantae; Streptophyta; Embryophyta; Tracheophyta; Spermatophyta; Magnoliophyta; eudicotyledons; core eudicotyledons; rosids; malvids; Brassicales; Brassicaceae; Camelineae; Arabidopsis	RecName: Full=RING-H2 finger protein ATL78;^Eukaryota; Viridiplantae; Streptophyta; Embryophyta; Tracheophyta; Spermatophyta; Magnoliophyta; eudicotyledons; core eudicotyledons; rosids; malvids; Brassicales; Brassicaceae; Camelineae; Arabidopsis	Zinc finger, C3HC4 type (RING finger)	RING-finger-containing ubiquitin ligase	GO:0016567|protein ubiquitination	GO:0046872|metal ion binding;GO:0008270|zinc ion binding	GO:0016021|integral to membrane	K19040|ATL76S; E3 ubiquitin-protein ligase ATL10/75/76/77/78 [EC:2.3.2.27]	.
c60765_g1	0.472945	-1.08026	down	yes	Picea glauca clone GQ03817_A10 mRNA sequence	PREDICTED: vesicle-associated membrane protein 714 [Vitis vinifera]	RecName: Full=Vesicle-associated membrane protein 714;^Eukaryota; Viridiplantae; Streptophyta; Embryophyta; Tracheophyta; Spermatophyta; Magnoliophyta; eudicotyledons; core eudicotyledons; rosids; malvids; Brassicales; Brassicaceae; Camelineae; Arabidopsis	RecName: Full=Vesicle-associated membrane protein 714;^Eukaryota; Viridiplantae; Streptophyta; Embryophyta; Tracheophyta; Spermatophyta; Magnoliophyta; eudicotyledons; core eudicotyledons; rosids; malvids; Brassicales; Brassicaceae; Camelineae; Arabidopsis	Regulated-SNARE-like domain	Synaptobrevin/VAMP-like protein	GO:0015031|protein transport;GO:0009651|response to salt stress;GO:0016192|vesicle-mediated transport	.	GO:0005794|Golgi apparatus;GO:0016021|integral to membrane;GO:0005773|vacuole	K08515|VAMP7; vesicle-associated membrane protein 7	map04130|SNARE interactions in vesicular transport
c74175_g1	6.83543	2.77303	up	yes	Capsella rubella hypothetical protein (CARUB_v10005968mg) mRNA, complete cds	PREDICTED: 40S ribosomal protein S16-like [Nelumbo nucifera]	RecName: Full=40S ribosomal protein S16;^Eukaryota; Metazoa; Ecdysozoa; Arthropoda; Hexapoda; Insecta; Pterygota; Neoptera; Endopterygota; Diptera; Brachycera; Muscomorpha; Ephydroidea; Drosophilidae; Drosophila; Sophophora	RecName: Full=40S ribosomal protein S16;^Eukaryota; Metazoa; Ecdysozoa; Arthropoda; Hexapoda; Insecta; Pterygota; Neoptera; Endopterygota; Diptera; Brachycera; Muscomorpha; Ephydroidea; Drosophilidae; Drosophila; Sophophora	Ribosomal protein S9/S16	Ribosomal protein S9	GO:0000022|mitotic spindle elongation;GO:0006412|translation	GO:0003735|structural constituent of ribosome	GO:0005811|lipid particle;GO:0005840|ribosome	K02960|RP-S16e, RPS16; small subunit ribosomal protein S16e	map03010|Ribosome
c46563_g1	0.257783	-1.95577	down	yes	Zea mays full-length cDNA clone ZM_BFb0307O07 mRNA, complete cds	PREDICTED: non-lysosomal glucosylceramidase-like [Setaria italica]	RecName: Full=Non-lysosomal glucosylceramidase;^Eukaryota; Metazoa; Chordata; Craniata; Vertebrata; Euteleostomi; Mammalia; Eutheria; Euarchontoglires; Primates; Haplorrhini; Catarrhini; Hominidae; Homo`sp|Q9HCG7|GBA2_HUMAN	RecName: Full=Non-lysosomal glucosylceramidase;^Eukaryota; Metazoa; Chordata; Craniata; Vertebrata; Euteleostomi; Mammalia; Eutheria; Euarchontoglires; Primates; Haplorrhini; Catarrhini; Hominidae; Homo	beta-Glucocerebrosidase 2 N terminal	Predicted bile acid beta-glucosidase	GO:0008206|bile acid metabolic process;GO:0006680|glucosylceramide catabolic process;GO:0016139|glycoside catabolic process;GO:0006687|glycosphingolipid metabolic process;GO:0006644|phospholipid metabolic process	GO:0008422|beta-glucosidase activity;GO:0004348|glucosylceramidase activity	GO:0016021|integral to membrane;GO:0005886|plasma membrane;GO:0005790|smooth endoplasmic reticulum	K17108|GBA2; non-lysosomal glucosylceramidase [EC:3.2.1.45]	map01100|Metabolic pathways;map00511|Other glycan degradation;map00600|Sphingolipid metabolism
c46563_g1	0.257783	-1.95577	down	yes	Zea mays full-length cDNA clone ZM_BFb0307O07 mRNA, complete cds	PREDICTED: non-lysosomal glucosylceramidase-like [Setaria italica]	RecName: Full=Non-lysosomal glucosylceramidase;^Eukaryota; Metazoa; Chordata; Craniata; Vertebrata; Euteleostomi; Mammalia; Eutheria; Euarchontoglires; Primates; Haplorrhini; Catarrhini; Hominidae; Homo`sp|Q9HCG7|GBA2_HUMAN	RecName: Full=Non-lysosomal glucosylceramidase;^Eukaryota; Metazoa; Chordata; Craniata; Vertebrata; Euteleostomi; Mammalia; Eutheria; Euarchontoglires; Primates; Haplorrhini; Catarrhini; Hominidae; Homo	beta-Glucocerebrosidase 2 N terminal	Predicted bile acid beta-glucosidase	GO:0008206|bile acid metabolic process;GO:0006680|glucosylceramide catabolic process;GO:0016139|glycoside catabolic process;GO:0006687|glycosphingolipid metabolic process;GO:0006644|phospholipid metabolic process	GO:0008422|beta-glucosidase activity;GO:0004348|glucosylceramidase activity	GO:0016021|integral to membrane;GO:0005886|plasma membrane;GO:0005790|smooth endoplasmic reticulum	K17108|GBA2; non-lysosomal glucosylceramidase [EC:3.2.1.45]	map01100|Metabolic pathways;map00511|Other glycan degradation;map00600|Sphingolipid metabolism
c67580_g1	2.28351	1.19125	up	yes	Picea glauca clone GQ04008_H01 mRNA sequence	unknown [Picea sitchensis]	RecName: Full=Bifunctional phosphatase IMPL2, chloroplastic;^Eukaryota; Viridiplantae; Streptophyta; Embryophyta; Tracheophyta; Spermatophyta; Magnoliophyta; eudicotyledons; core eudicotyledons; rosids; malvids; Brassicales; Brassicaceae; Camelineae; Arabidopsis	RecName: Full=Bifunctional phosphatase IMPL2, chloroplastic;^Eukaryota; Viridiplantae; Streptophyta; Embryophyta; Tracheophyta; Spermatophyta; Magnoliophyta; eudicotyledons; core eudicotyledons; rosids; malvids; Brassicales; Brassicaceae; Camelineae; Arabidopsis	Inositol monophosphatase family	Archaeal fructose-1,6-bisphosphatase and related enzymes of inositol monophosphatase family	GO:0000105|histidine biosynthetic process;GO:0006021|inositol biosynthetic process;GO:0046854|phosphatidylinositol phosphorylation	GO:0004401|histidinol-phosphatase activity;GO:0008934|inositol monophosphate 1-phosphatase activity;GO:0052832|inositol monophosphate 3-phosphatase activity;GO:0052833|inositol monophosphate 4-phosphatase activity;GO:0046872|metal ion binding	GO:0009507|chloroplast	K18649|IMPL2; inositol-phosphate phosphatase / L-galactose 1-phosphate phosphatase / histidinol-phosphatase [EC:3.1.3.25 3.1.3.93 3.1.3.15]	map00562|Inositol phosphate metabolism;map04070|Phosphatidylinositol signaling system;map01230|Biosynthesis of amino acids;map00053|Ascorbate and aldarate metabolism;map01110|Biosynthesis of secondary metabolites;map01100|Metabolic pathways;map00340|Histidine metabolism
c58130_g1	0.473986	-1.07708	down	yes	Picea sitchensis clone WS02917_E21 unknown mRNA	PREDICTED: large subunit GTPase 1 homolog [Sesamum indicum]	RecName: Full=Large subunit GTPase 1 homolog;^Eukaryota; Metazoa; Chordata; Craniata; Vertebrata; Euteleostomi; Actinopterygii; Neopterygii; Teleostei; Ostariophysi; Cypriniformes; Cyprinidae; Danio	RecName: Full=Large subunit GTPase 1 homolog;^Eukaryota; Metazoa; Chordata; Craniata; Vertebrata; Euteleostomi; Actinopterygii; Neopterygii; Teleostei; Ostariophysi; Cypriniformes; Cyprinidae; Danio	50S ribosome-binding GTPase	Predicted GTPases	GO:0051168|nuclear export;GO:0015031|protein transport;GO:0042254|ribosome biogenesis	GO:0005525|GTP binding;GO:0003924|GTPase activity	GO:0015030|Cajal body;GO:0005829|cytosol;GO:0005783|endoplasmic reticulum	K14539|LSG1; large subunit GTPase 1 [EC:3.6.1.-]	map03008|Ribosome biogenesis in eukaryotes
c68251_g2	3.45009	1.78663	up	yes	Picea sitchensis clone WS02919_J01 unknown mRNA	unknown [Picea sitchensis]	RecName: Full=Probable xylitol oxidase;^Bacteria; Actinobacteria; Actinobacteridae; Actinomycetales; Streptomycineae; Streptomycetaceae; Streptomyces	RecName: Full=L-gulonolactone oxidase;^Eukaryota; Metazoa; Chordata; Craniata; Vertebrata; Euteleostomi; Mammalia; Eutheria; Laurasiatheria; Cetartiodactyla; Suina; Suidae; Sus	FAD binding domain	FAD/FMN-containing dehydrogenases	GO:0019853|L-ascorbic acid biosynthetic process	GO:0003885|D-arabinono-1,4-lactone oxidase activity;GO:0050660|flavin adenine dinucleotide binding;GO:0050105|L-gulonolactone oxidase activity;GO:0008762|UDP-N-acetylmuramate dehydrogenase activity	GO:0005789|endoplasmic reticulum membrane;GO:0016021|integral to membrane	K00594|xyoA; xylitol oxidase [EC:1.1.3.41]	.
c72760_g1	4.21262	2.07472	up	yes	Picea sitchensis clone WS02730_O21 unknown mRNA	unknown [Picea sitchensis]	RecName: Full=Uncharacterized protein C24B11.05;^Eukaryota; Fungi; Dikarya; Ascomycota; Taphrinomycotina; Schizosaccharomycetes; Schizosaccharomycetales; Schizosaccharomycetaceae; Schizosaccharomyces	RecName: Full=Uncharacterized protein C24B11.05;^Eukaryota; Fungi; Dikarya; Ascomycota; Taphrinomycotina; Schizosaccharomycetes; Schizosaccharomycetales; Schizosaccharomycetaceae; Schizosaccharomyces	Haloacid dehalogenase-like hydrolase	Predicted hydrolase (HAD superfamily)	GO:0006206|pyrimidine nucleobase metabolic process	GO:0008252|nucleotidase activity;GO:0047405|pyrimidine-5'-nucleotide nucleosidase activity	GO:0005829|cytosol;GO:0005634|nucleus	K18551|SDT1; pyrimidine and pyridine-specific 5'-nucleotidase [EC:3.1.3.-]	map00760|Nicotinate and nicotinamide metabolism
c57075_g1	0.350471	-1.51263	down	yes	Picea sitchensis clone WS02761_J21 unknown mRNA	unknown [Picea sitchensis]	RecName: Full=Malonyl-CoA decarboxylase, mitochondrial;^Eukaryota; Metazoa; Chordata; Craniata; Vertebrata; Euteleostomi; Mammalia; Eutheria; Euarchontoglires; Primates; Haplorrhini; Catarrhini; Hominidae; Homo	RecName: Full=Malonyl-CoA decarboxylase, mitochondrial;^Eukaryota; Metazoa; Chordata; Craniata; Vertebrata; Euteleostomi; Mammalia; Eutheria; Euarchontoglires; Primates; Haplorrhini; Catarrhini; Hominidae; Homo	Malonyl-CoA decarboxylase (MCD)	TRAP-type C4-dicarboxylate transport system, large permease component	GO:0006085|acetyl-CoA biosynthetic process;GO:0006633|fatty acid biosynthetic process;GO:0019395|fatty acid oxidation;GO:2001294|malonyl-CoA catabolic process;GO:0046321|positive regulation of fatty acid oxidation;GO:0031998|regulation of fatty acid beta-oxidation;GO:0010906|regulation of glucose metabolic process	GO:0050080|malonyl-CoA decarboxylase activity	GO:0005829|cytosol;GO:0005739|mitochondrion;GO:0005777|peroxisome	K01578|MLYCD; malonyl-CoA decarboxylase [EC:4.1.1.9]	map00640|Propanoate metabolism;map00410|beta-Alanine metabolism;map04152|AMPK signaling pathway;map01100|Metabolic pathways;map04146|Peroxisome
c70853_g8	0.267645	-1.90161	down	yes	Picea mariana probable glutathione S-transferase (Sb18) mRNA, complete cds	unknown [Picea sitchensis]	RecName: Full=Glutathione S-transferase U18;^Eukaryota; Viridiplantae; Streptophyta; Embryophyta; Tracheophyta; Spermatophyta; Magnoliophyta; eudicotyledons; core eudicotyledons; rosids; malvids; Brassicales; Brassicaceae; Camelineae; Arabidopsis	RecName: Full=Glutathione S-transferase U18;^Eukaryota; Viridiplantae; Streptophyta; Embryophyta; Tracheophyta; Spermatophyta; Magnoliophyta; eudicotyledons; core eudicotyledons; rosids; malvids; Brassicales; Brassicaceae; Camelineae; Arabidopsis	Glutathione S-transferase, N-terminal domain	Glutathione S-transferase	GO:0009636|response to toxin;GO:0009407|toxin catabolic process	GO:0004364|glutathione transferase activity	GO:0005737|cytoplasm;GO:0005829|cytosol	K00799|GST, gst; glutathione S-transferase [EC:2.5.1.18]	map05204|Chemical carcinogenesis;map00982|Drug metabolism - cytochrome P450;map00480|Glutathione metabolism;map00980|Metabolism of xenobiotics by cytochrome P450
c68697_g1	3.21221	1.68357	up	yes	Picea sitchensis clone WS02812_N03 unknown mRNA	unknown [Picea sitchensis]	RecName: Full=Alanine--glyoxylate aminotransferase 2 homolog 1, mitochondrial;^Eukaryota; Viridiplantae; Streptophyta; Embryophyta; Tracheophyta; Spermatophyta; Magnoliophyta; eudicotyledons; core eudicotyledons; rosids; malvids; Brassicales; Brassicaceae; Camelineae; Arabidopsis	RecName: Full=Alanine--glyoxylate aminotransferase 2 homolog 1, mitochondrial;^Eukaryota; Viridiplantae; Streptophyta; Embryophyta; Tracheophyta; Spermatophyta; Magnoliophyta; eudicotyledons; core eudicotyledons; rosids; malvids; Brassicales; Brassicaceae; Camelineae; Arabidopsis	Aminotransferase class-III	4-aminobutyrate aminotransferase and related aminotransferases	GO:0019544|arginine catabolic process to glutamate;GO:0009853|photorespiration;GO:0046686|response to cadmium ion	GO:0008453|alanine-glyoxylate transaminase activity;GO:0030170|pyridoxal phosphate binding;GO:0008270|zinc ion binding	GO:0005739|mitochondrion;GO:0005774|vacuolar membrane	K00827|AGXT2; alanine-glyoxylate transaminase / (R)-3-amino-2-methylpropionate-pyruvate transaminase [EC:2.6.1.44 2.6.1.40]	map00260|Glycine, serine and threonine metabolism;map00250|Alanine, aspartate and glutamate metabolism;map01100|Metabolic pathways;map00270|Cysteine and methionine metabolism;map01110|Biosynthesis of secondary metabolites
c69548_g1	0.368454	-1.44044	down	yes	Cycas taitungensis mitochondrial DNA, complete genome	ribosomal protein S2 [Cycas taitungensis]	RecName: Full=Ribosomal protein S2, mitochondrial;^Eukaryota; Viridiplantae; Streptophyta; Embryophyta; Tracheophyta; Spermatophyta; Magnoliophyta; eudicotyledons; core eudicotyledons; rosids; malvids; Brassicales; Brassicaceae; Camelineae; Arabidopsis	RecName: Full=Ribosomal protein S2, mitochondrial;^Eukaryota; Viridiplantae; Streptophyta; Embryophyta; Tracheophyta; Spermatophyta; Magnoliophyta; eudicotyledons; core eudicotyledons; rosids; malvids; Brassicales; Brassicaceae; Camelineae; Arabidopsis	Ribosomal protein S2	Ribosomal protein S2	GO:0006412|translation	GO:0003735|structural constituent of ribosome	GO:0005763|mitochondrial small ribosomal subunit	K02967|RP-S2, MRPS2, rpsB; small subunit ribosomal protein S2	map03010|Ribosome
c68113_g1	0.348824	-1.51943	down	yes	Picea sitchensis clone WS0442_E01 unknown mRNA	unknown [Picea sitchensis]	RecName: Full=DNA repair protein REV1;^Eukaryota; Viridiplantae; Streptophyta; Embryophyta; Tracheophyta; Spermatophyta; Magnoliophyta; eudicotyledons; core eudicotyledons; rosids; malvids; Brassicales; Brassicaceae; Camelineae; Arabidopsis`sp|A3EWL3|REV1_ARATH	RecName: Full=DNA repair protein REV1;^Eukaryota; Viridiplantae; Streptophyta; Embryophyta; Tracheophyta; Spermatophyta; Magnoliophyta; eudicotyledons; core eudicotyledons; rosids; malvids; Brassicales; Brassicaceae; Camelineae; Arabidopsis`sp|A3EWL3|REV1_ARATH	impB/mucB/samB family C-terminal domain	Nucleotidyltransferase/DNA polymerase involved in DNA repair	GO:0006281|DNA repair;GO:0006260|DNA replication;GO:0006974|response to DNA damage stimulus;GO:0010224|response to UV-B	GO:0003684|damaged DNA binding;GO:0003887|DNA-directed DNA polymerase activity;GO:0000287|magnesium ion binding	GO:0005634|nucleus	K03515|REV1; DNA repair protein REV1 [EC:2.7.7.-]	map03460|Fanconi anemia pathway
c68113_g1	0.348824	-1.51943	down	yes	Picea sitchensis clone WS0442_E01 unknown mRNA	unknown [Picea sitchensis]	RecName: Full=DNA repair protein REV1;^Eukaryota; Viridiplantae; Streptophyta; Embryophyta; Tracheophyta; Spermatophyta; Magnoliophyta; eudicotyledons; core eudicotyledons; rosids; malvids; Brassicales; Brassicaceae; Camelineae; Arabidopsis`sp|A3EWL3|REV1_ARATH	RecName: Full=DNA repair protein REV1;^Eukaryota; Viridiplantae; Streptophyta; Embryophyta; Tracheophyta; Spermatophyta; Magnoliophyta; eudicotyledons; core eudicotyledons; rosids; malvids; Brassicales; Brassicaceae; Camelineae; Arabidopsis	BRCA1 C Terminus (BRCT) domain	Nucleotidyltransferase/DNA polymerase involved in DNA repair	GO:0006281|DNA repair;GO:0006260|DNA replication;GO:0006974|response to DNA damage stimulus;GO:0010224|response to UV-B	GO:0003684|damaged DNA binding;GO:0003887|DNA-directed DNA polymerase activity;GO:0000287|magnesium ion binding	GO:0005634|nucleus	K03515|REV1; DNA repair protein REV1 [EC:2.7.7.-]	map03460|Fanconi anemia pathway
c72702_g2	7.08234	2.82423	up	yes	Pinus taeda clone PT_7Ba3100E18, complete sequence	PREDICTED: probable leucine-rich repeat receptor-like protein kinase At1g35710 [Malus domestica]	RecName: Full=LRR receptor-like serine/threonine-protein kinase FLS2;^Eukaryota; Viridiplantae; Streptophyta; Embryophyta; Tracheophyta; Spermatophyta; Magnoliophyta; eudicotyledons; core eudicotyledons; rosids; malvids; Brassicales; Brassicaceae; Camelineae; Arabidopsis`sp|Q9FL28|FLS2_ARATH	RecName: Full=LRR receptor-like serine/threonine-protein kinase GSO1;^Eukaryota; Viridiplantae; Streptophyta; Embryophyta; Tracheophyta; Spermatophyta; Magnoliophyta; eudicotyledons; core eudicotyledons; rosids; malvids; Brassicales; Brassicaceae; Camelineae; Arabidopsis`sp|C0LGQ5|GSO1_ARATH	Leucine rich repeat	Leucine-rich repeat (LRR) protein	GO:0009790|embryo development;GO:0008544|epidermis development	GO:0005524|ATP binding;GO:0004674|protein serine/threonine kinase activity	GO:0016021|integral to membrane	K13420|FLS2; LRR receptor-like serine/threonine-protein kinase FLS2 [EC:2.7.11.1]	map04626|Plant-pathogen interaction
c70853_g6	0.425584	-1.23248	down	yes	Picea sitchensis clone WS02817_I24 unknown mRNA	tau class glutathione S-transferase [Pinus tabuliformis]	RecName: Full=Glutathione S-transferase U18;^Eukaryota; Viridiplantae; Streptophyta; Embryophyta; Tracheophyta; Spermatophyta; Magnoliophyta; eudicotyledons; core eudicotyledons; rosids; malvids; Brassicales; Brassicaceae; Camelineae; Arabidopsis	RecName: Full=Glutathione S-transferase U18;^Eukaryota; Viridiplantae; Streptophyta; Embryophyta; Tracheophyta; Spermatophyta; Magnoliophyta; eudicotyledons; core eudicotyledons; rosids; malvids; Brassicales; Brassicaceae; Camelineae; Arabidopsis	Glutathione S-transferase, N-terminal domain	Glutathione S-transferase	GO:0009636|response to toxin;GO:0009407|toxin catabolic process	GO:0004364|glutathione transferase activity	GO:0005737|cytoplasm;GO:0005829|cytosol	K00799|GST, gst; glutathione S-transferase [EC:2.5.1.18]	map05204|Chemical carcinogenesis;map00982|Drug metabolism - cytochrome P450;map00480|Glutathione metabolism;map00980|Metabolism of xenobiotics by cytochrome P450
c110_g1	0.459395	-1.12219	down	yes	Picea glauca clone GQ03324_L23 mRNA sequence	unknown [Picea sitchensis]	RecName: Full=Transcription initiation factor TFIID subunit 10;^Eukaryota; Metazoa; Chordata; Craniata; Vertebrata; Euteleostomi; Mammalia; Eutheria; Euarchontoglires; Glires; Rodentia; Sciurognathi; Muroidea; Muridae; Murinae; Mus; Mus	RecName: Full=Transcription initiation factor TFIID subunit 10;^Eukaryota; Metazoa; Chordata; Craniata; Vertebrata; Euteleostomi; Mammalia; Eutheria; Euarchontoglires; Glires; Rodentia; Sciurognathi; Muroidea; Muridae; Murinae; Mus; Mus	Transcription initiation factor TFIID 23-30kDa subunit	Transcription initiation factor TFIID, subunit TAF10 (also component of histone acetyltransferase SAGA)	GO:0006915|apoptotic process;GO:0043623|cellular protein complex assembly;GO:0006352|DNA-dependent transcription, initiation;GO:0009790|embryo development;GO:0000082|G1/S transition of mitotic cell cycle;GO:0070365|hepatocyte differentiation;GO:0035264|multicellular organism growth;GO:0043066|negative regulation of apoptotic process;GO:0051101|regulation of DNA binding;GO:0006355|regulation of tr…	GO:0003677|DNA binding	GO:0005669|transcription factor TFIID complex	K03134|TAF10; transcription initiation factor TFIID subunit 10	map03022|Basal transcription factors;map05168|Herpes simplex infection
c57224_g1	0.491084	-1.02596	down	yes	Picea glauca clone GQ03112_N02 mRNA sequence	ADP-ribosylation factor Arf1 [Rhizoctonia solani AG-3 Rhs1AP]	RecName: Full=ADP-ribosylation factor 3;^Eukaryota; Metazoa; Chordata; Craniata; Vertebrata; Euteleostomi; Actinopterygii; Neopterygii; Teleostei; Euteleostei; Neoteleostei; Acanthomorpha; Acanthopterygii; Percomorpha; Tetraodontiformes; Tetradontoidea; Tetraodontidae; Takifugu	RecName: Full=ADP-ribosylation factor 3;^Eukaryota; Metazoa; Chordata; Craniata; Vertebrata; Euteleostomi; Actinopterygii; Neopterygii; Teleostei; Euteleostei; Neoteleostei; Acanthomorpha; Acanthopterygii; Percomorpha; Tetraodontiformes; Tetradontoidea; Tetraodontidae; Takifugu	ADP-ribosylation factor family	GTPase SAR1 and related small G proteins	GO:0015031|protein transport;GO:0007264|small GTPase mediated signal transduction;GO:0016192|vesicle-mediated transport	GO:0005525|GTP binding	GO:0005794|Golgi apparatus	K07938|ARF3; ADP-ribosylation factor 3	map04144|Endocytosis
c67036_g1	0.467606	-1.09663	down	yes	Picea glauca clone GQ03115_P06 mRNA sequence	predicted protein [Physcomitrella patens]	RecName: Full=DEAD-box ATP-dependent RNA helicase 8;^Eukaryota; Viridiplantae; Streptophyta; Embryophyta; Tracheophyta; Spermatophyta; Magnoliophyta; Liliopsida; Poales; Poaceae; BEP clade; Ehrhartoideae; Oryzeae; Oryza	RecName: Full=DEAD-box ATP-dependent RNA helicase 8;^Eukaryota; Viridiplantae; Streptophyta; Embryophyta; Tracheophyta; Spermatophyta; Magnoliophyta; Liliopsida; Poales; Poaceae; BEP clade; Ehrhartoideae; Oryzeae; Oryza	DEAD/DEAH box helicase	Superfamily II DNA and RNA helicases	GO:0006397|mRNA processing;GO:0051028|mRNA transport;GO:0006417|regulation of translation;GO:0019048|virus-host interaction	GO:0005524|ATP binding;GO:0008026|ATP-dependent helicase activity;GO:0003723|RNA binding	GO:0000932|cytoplasmic mRNA processing body	K12614|DDX6, RCK, DHH1; ATP-dependent RNA helicase DDX6/DHH1 [EC:3.6.4.13]	map03018|RNA degradation
c70418_g1	0.499599	-1.00116	down	yes	Picea glauca clone GQ02810_D09 mRNA sequence	PREDICTED: probable serine/threonine-protein kinase vps15 isoform X1 [Vitis vinifera]	RecName: Full=Probable serine/threonine-protein kinase vps15;^Eukaryota; Amoebozoa; Mycetozoa; Dictyosteliida; Dictyostelium`sp|Q54S77|VPS15_DICDI	RecName: Full=Probable serine/threonine-protein kinase vps15;^Eukaryota; Amoebozoa; Mycetozoa; Dictyosteliida; Dictyostelium`sp|Q54S77|VPS15_DICDI	Protein tyrosine kinase	Serine/threonine protein kinase	GO:0045053|protein retention in Golgi apparatus;GO:0006623|protein targeting to vacuole	GO:0005524|ATP binding;GO:0004674|protein serine/threonine kinase activity	GO:0000139|Golgi membrane	K08333|PIK3R4, VPS15; phosphoinositide-3-kinase, regulatory subunit 4 [EC:2.7.11.1]	map04140|Regulation of autophagy
c48070_g1	2.07286	1.05162	up	yes	Picea glauca clone GQ03326_I12 mRNA sequence	PREDICTED: protein TRANSPARENT TESTA 12 [Amborella trichopoda]	RecName: Full=Protein TRANSPARENT TESTA 12;^Eukaryota; Viridiplantae; Streptophyta; Embryophyta; Tracheophyta; Spermatophyta; Magnoliophyta; eudicotyledons; core eudicotyledons; rosids; malvids; Brassicales; Brassicaceae; Camelineae; Arabidopsis	RecName: Full=Protein TRANSPARENT TESTA 12;^Eukaryota; Viridiplantae; Streptophyta; Embryophyta; Tracheophyta; Spermatophyta; Magnoliophyta; eudicotyledons; core eudicotyledons; rosids; malvids; Brassicales; Brassicaceae; Camelineae; Arabidopsis	MatE	Na+-driven multidrug efflux pump	GO:0009813|flavonoid biosynthetic process;GO:0010231|maintenance of seed dormancy;GO:0010023|proanthocyanidin biosynthetic process	GO:0015238|drug transmembrane transporter activity;GO:0015299|solute:hydrogen antiporter activity	GO:0016021|integral to membrane;GO:0009705|plant-type vacuole membrane	K03327|TC.MATE, SLC47A, norM, mdtK, dinF; multidrug resistance protein, MATE family	.
c72591_g1	4.7578	2.2503	up	yes	Picea sitchensis clone WS0454_F11 unknown mRNA	PREDICTED: receptor-like protein kinase [Amborella trichopoda]	RecName: Full=Leucine-rich repeat receptor-like protein kinase PEPR1;^Eukaryota; Viridiplantae; Streptophyta; Embryophyta; Tracheophyta; Spermatophyta; Magnoliophyta; eudicotyledons; core eudicotyledons; rosids; malvids; Brassicales; Brassicaceae; Camelineae; Arabidopsis	RecName: Full=Leucine-rich repeat receptor-like protein kinase PEPR1;^Eukaryota; Viridiplantae; Streptophyta; Embryophyta; Tracheophyta; Spermatophyta; Magnoliophyta; eudicotyledons; core eudicotyledons; rosids; malvids; Brassicales; Brassicaceae; Camelineae; Arabidopsis	Leucine rich repeat N-terminal domain	Leucine-rich repeat (LRR) protein	GO:0045087|innate immune response;GO:0009753|response to jasmonic acid stimulus;GO:0009611|response to wounding	GO:0005524|ATP binding;GO:0004383|guanylate cyclase activity;GO:0001653|peptide receptor activity;GO:0004674|protein serine/threonine kinase activity	GO:0016021|integral to membrane;GO:0005886|plasma membrane;GO:0009506|plasmodesma	.	.
c53302_g1	5.39487	2.43159	up	yes	Pyrenophora tritici-repentis Pt-1C-BFP 40S ribosomal protein S2, partial mRNA	40S ribosomal protein S2 [Aureobasidium pullulans EXF-150]	RecName: Full=40S ribosomal protein S2;^Eukaryota; Fungi; Dikarya; Ascomycota; Saccharomycotina; Saccharomycetes; Saccharomycetales; Saccharomycetaceae; Saccharomyces	RecName: Full=40S ribosomal protein S2;^Eukaryota; Fungi; Dikarya; Ascomycota; Saccharomycotina; Saccharomycetes; Saccharomycetales; Saccharomycetaceae; Saccharomyces	Ribosomal protein S5, C-terminal domain	Ribosomal protein S5	GO:0045903|positive regulation of translational fidelity;GO:0006407|rRNA export from nucleus;GO:0006364|rRNA processing;GO:0006412|translation	GO:0070181|SSU rRNA binding;GO:0003735|structural constituent of ribosome	GO:0022627|cytosolic small ribosomal subunit;GO:0005730|nucleolus;GO:0032040|small-subunit processome	K02981|RP-S2e, RPS2; small subunit ribosomal protein S2e	map03010|Ribosome
c57553_g1	0.46317	-1.11039	down	yes	Picea glauca clone GQ04007_O11 mRNA sequence	PREDICTED: uncharacterized protein LOC18428938 [Amborella trichopoda]	RecName: Full=Histone-lysine N-methyltransferase MLL3;^Eukaryota; Metazoa; Chordata; Craniata; Vertebrata; Euteleostomi; Mammalia; Eutheria; Euarchontoglires; Primates; Haplorrhini; Catarrhini; Hominidae; Homo`sp|Q8NEZ4|MLL3_HUMAN	RecName: Full=Histone-lysine N-methyltransferase MLL3;^Eukaryota; Metazoa; Chordata; Craniata; Vertebrata; Euteleostomi; Mammalia; Eutheria; Euarchontoglires; Primates; Haplorrhini; Catarrhini; Hominidae; Homo`sp|Q8NEZ4|MLL3_HUMAN	PHD-finger	Proteins containing SET domain	GO:0035556|intracellular signal transduction;GO:0006355|regulation of transcription, DNA-dependent;GO:0006351|transcription, DNA-dependent	GO:0003677|DNA binding;GO:0042800|histone methyltransferase activity (H3-K4 specific);GO:0046872|metal ion binding;GO:0008270|zinc ion binding	GO:0035097|histone methyltransferase complex	K09188|MLL3; histone-lysine N-methyltransferase MLL3 [EC:2.1.1.43]	map00310|Lysine degradation
c71543_g2	45.6897	5.5138	up	yes	Picea abies 1-deoxy-D-xylulose 5-phosphate synthase type II (DXS2B) mRNA, complete cds	1-deoxy-D-xylulose 5-phosphate synthase type II [Picea abies]	RecName: Full=Probable 1-deoxy-D-xylulose-5-phosphate synthase 2, chloroplastic;^Eukaryota; Viridiplantae; Streptophyta; Embryophyta; Tracheophyta; Spermatophyta; Magnoliophyta; Liliopsida; Poales; Poaceae; BEP clade; Ehrhartoideae; Oryzeae; Oryza	RecName: Full=Probable 1-deoxy-D-xylulose-5-phosphate synthase 2, chloroplastic;^Eukaryota; Viridiplantae; Streptophyta; Embryophyta; Tracheophyta; Spermatophyta; Magnoliophyta; Liliopsida; Poales; Poaceae; BEP clade; Ehrhartoideae; Oryzeae; Oryza	1-deoxy-D-xylulose-5-phosphate synthase	Deoxyxylulose-5-phosphate synthase	GO:0052865|1-deoxy-D-xylulose 5-phosphate biosynthetic process;GO:0016114|terpenoid biosynthetic process;GO:0009228|thiamine biosynthetic process	GO:0008661|1-deoxy-D-xylulose-5-phosphate synthase activity;GO:0046872|metal ion binding	GO:0009507|chloroplast	K01662|dxs; 1-deoxy-D-xylulose-5-phosphate synthase [EC:2.2.1.7]	map01110|Biosynthesis of secondary metabolites;map00730|Thiamine metabolism;map00900|Terpenoid backbone biosynthesis;map01100|Metabolic pathways;map01130|Biosynthesis of antibiotics
c59433_g1	0.331681	-1.59213	down	yes	PREDICTED: Citrus sinensis two-component response regulator ARR2-like (LOC102606615), transcript variant X4, mRNA	PREDICTED: two-component response regulator ARR2-like isoform X1 [Nelumbo nucifera]	RecName: Full=Two-component response regulator ARR2;^Eukaryota; Viridiplantae; Streptophyta; Embryophyta; Tracheophyta; Spermatophyta; Magnoliophyta; eudicotyledons; core eudicotyledons; rosids; malvids; Brassicales; Brassicaceae; Camelineae; Arabidopsis	RecName: Full=Two-component response regulator ARR2;^Eukaryota; Viridiplantae; Streptophyta; Embryophyta; Tracheophyta; Spermatophyta; Magnoliophyta; eudicotyledons; core eudicotyledons; rosids; malvids; Brassicales; Brassicaceae; Camelineae; Arabidopsis	Response regulator receiver domain	Response regulator containing CheY-like receiver, AAA-type ATPase, and DNA-binding domains	GO:0009736|cytokinin mediated signaling pathway;GO:0009873|ethylene mediated signaling pathway;GO:0010150|leaf senescence;GO:0010119|regulation of stomatal movement;GO:0006351|transcription, DNA-dependent	GO:0003682|chromatin binding;GO:0003677|DNA binding;GO:0000156|phosphorelay response regulator activity;GO:0003700|sequence-specific DNA binding transcription factor activity	GO:0005634|nucleus	K14491|ARR-B; two-component response regulator ARR-B family	map04075|Plant hormone signal transduction
c72456_g1	0.369399	-1.43675	down	yes	Ricinus communis Homomeric Acetyl-CoA Carboxylase (Hom-ACCase), mRNA	PREDICTED: acetyl-CoA carboxylase 1-like [Nelumbo nucifera]	RecName: Full=Acetyl-CoA carboxylase 1;^Eukaryota; Viridiplantae; Streptophyta; Embryophyta; Tracheophyta; Spermatophyta; Magnoliophyta; eudicotyledons; core eudicotyledons; rosids; malvids; Brassicales; Brassicaceae; Camelineae; Arabidopsis	RecName: Full=Acetyl-CoA carboxylase 1;^Eukaryota; Viridiplantae; Streptophyta; Embryophyta; Tracheophyta; Spermatophyta; Magnoliophyta; eudicotyledons; core eudicotyledons; rosids; malvids; Brassicales; Brassicaceae; Camelineae; Arabidopsis	Carbamoyl-phosphate synthase L chain, N-terminal domain	Biotin carboxyl carrier protein	GO:0030497|fatty acid elongation;GO:2001295|malonyl-CoA biosynthetic process;GO:0010072|primary shoot apical meristem specification;GO:0009735|response to cytokinin stimulus;GO:0048364|root development	GO:0003989|acetyl-CoA carboxylase activity;GO:0005524|ATP binding;GO:0004075|biotin carboxylase activity;GO:0046872|metal ion binding	GO:0005829|cytosol;GO:0005886|plasma membrane	K11262|ACACA; acetyl-CoA carboxylase / biotin carboxylase 1 [EC:6.4.1.2 6.3.4.14]	map00620|Pyruvate metabolism;map01212|Fatty acid metabolism;map00640|Propanoate metabolism;map00254|Aflatoxin biosynthesis;map04922|Glucagon signaling pathway;map00061|Fatty acid biosynthesis;map01110|Biosynthesis of secondary metabolites;map04152|AMPK signaling pathway;map04910|Insulin signaling pathway;map01100|Metabolic pathways
c71520_g2	0.240383	-2.05659	down	yes	Pinus pinaster putative alpha-xylosidase (XYL1) mRNA, complete cds	putative alpha-xylosidase [Pinus pinaster]	RecName: Full=Alpha-xylosidase 1;^Eukaryota; Viridiplantae; Streptophyta; Embryophyta; Tracheophyta; Spermatophyta; Magnoliophyta; eudicotyledons; core eudicotyledons; rosids; malvids; Brassicales; Brassicaceae; Camelineae; Arabidopsis	RecName: Full=Alpha-xylosidase 1;^Eukaryota; Viridiplantae; Streptophyta; Embryophyta; Tracheophyta; Spermatophyta; Magnoliophyta; eudicotyledons; core eudicotyledons; rosids; malvids; Brassicales; Brassicaceae; Camelineae; Arabidopsis	Glycosyl hydrolases family 31	Alpha-glucosidases, family 31 of glycosyl hydrolases	GO:0046686|response to cadmium ion;GO:0045493|xylan catabolic process;GO:0010411|xyloglucan metabolic process	GO:0046556|alpha-N-arabinofuranosidase activity;GO:0030246|carbohydrate binding;GO:0009044|xylan 1,4-beta-xylosidase activity;GO:0080176|xyloglucan 1,6-alpha-xylosidase activity	GO:0048046|apoplast;GO:0009507|chloroplast;GO:0009505|plant-type cell wall;GO:0009506|plasmodesma	K15925|XYL1; alpha-D-xyloside xylohydrolase [EC:3.2.1.177]	.
c62874_g1	2.36306	1.24066	up	yes	Pinus taeda isolate 7747 anonymous locus 0_15033_01 genomic sequence	unknown [Picea sitchensis]	RecName: Full=Ras-related protein RABA5a;^Eukaryota; Viridiplantae; Streptophyta; Embryophyta; Tracheophyta; Spermatophyta; Magnoliophyta; eudicotyledons; core eudicotyledons; rosids; malvids; Brassicales; Brassicaceae; Camelineae; Arabidopsis	RecName: Full=Ras-related protein RABA5a;^Eukaryota; Viridiplantae; Streptophyta; Embryophyta; Tracheophyta; Spermatophyta; Magnoliophyta; eudicotyledons; core eudicotyledons; rosids; malvids; Brassicales; Brassicaceae; Camelineae; Arabidopsis	ADP-ribosylation factor family	GTPase SAR1 and related small G proteins	GO:0015031|protein transport;GO:0007264|small GTPase mediated signal transduction	GO:0005525|GTP binding	GO:0005886|plasma membrane;GO:0005774|vacuolar membrane	K07904|RAB11A; Ras-related protein Rab-11A	map04962|Vasopressin-regulated water reabsorption;map04972|Pancreatic secretion;map04961|Endocrine and other factor-regulated calcium reabsorption;map04144|Endocytosis
c55869_g1	0.399048	-1.32537	down	yes	Picea sitchensis clone WS02918_P14 unknown mRNA	unknown [Picea sitchensis]	RecName: Full=Mitochondrial inner membrane protease subunit 2;^Eukaryota; Metazoa; Chordata; Craniata; Vertebrata; Euteleostomi; Mammalia; Eutheria; Euarchontoglires; Glires; Rodentia; Sciurognathi; Muroidea; Muridae; Murinae; Mus; Mus	RecName: Full=Mitochondrial inner membrane protease subunit 2;^Eukaryota; Metazoa; Chordata; Craniata; Vertebrata; Euteleostomi; Mammalia; Eutheria; Euarchontoglires; Glires; Rodentia; Sciurognathi; Muroidea; Muridae; Murinae; Mus; Mus	Peptidase S24-like	Signal peptidase I	GO:0001541|ovarian follicle development;GO:0030728|ovulation;GO:0006627|protein processing involved in protein targeting to mitochondrion;GO:0006508|proteolysis;GO:0007283|spermatogenesis	GO:0008233|peptidase activity;GO:0008236|serine-type peptidase activity	GO:0016021|integral to membrane;GO:0042720|mitochondrial inner membrane peptidase complex;GO:0005634|nucleus	K09648|IMP2; mitochondrial inner membrane protease subunit 2 [EC:3.4.21.-]	map03060|Protein export
c72497_g2	2.05583	1.03972	up	yes	Picea glauca clone GQ0167_I07 mRNA sequence	putative phosphate transporter [Cryptomeria japonica]	RecName: Full=Inorganic phosphate transporter 1-4;^Eukaryota; Viridiplantae; Streptophyta; Embryophyta; Tracheophyta; Spermatophyta; Magnoliophyta; eudicotyledons; core eudicotyledons; rosids; malvids; Brassicales; Brassicaceae; Camelineae; Arabidopsis	RecName: Full=Inorganic phosphate transporter 1-4;^Eukaryota; Viridiplantae; Streptophyta; Embryophyta; Tracheophyta; Spermatophyta; Magnoliophyta; eudicotyledons; core eudicotyledons; rosids; malvids; Brassicales; Brassicaceae; Camelineae; Arabidopsis	Sugar (and other) transporter	Permeases of the major facilitator superfamily	GO:0006817|phosphate ion transport;GO:0009737|response to abscisic acid stimulus	GO:0005315|inorganic phosphate transmembrane transporter activity;GO:0015293|symporter activity	GO:0005794|Golgi apparatus;GO:0016021|integral to membrane;GO:0005634|nucleus;GO:0005886|plasma membrane;GO:0009506|plasmodesma;GO:0005773|vacuole	K08176|PHO84; MFS transporter, PHS family, inorganic phosphate transporter	.
c71919_g1	4.8328	2.27286	up	yes	Picea glauca clone GQ03233_L15 mRNA sequence	unknown [Picea sitchensis]	RecName: Full=(R)-mandelonitrile lyase-like;^Eukaryota; Viridiplantae; Streptophyta; Embryophyta; Tracheophyta; Spermatophyta; Magnoliophyta; eudicotyledons; core eudicotyledons; rosids; malvids; Brassicales; Brassicaceae; Camelineae; Arabidopsis	RecName: Full=(R)-mandelonitrile lyase-like;^Eukaryota; Viridiplantae; Streptophyta; Embryophyta; Tracheophyta; Spermatophyta; Magnoliophyta; eudicotyledons; core eudicotyledons; rosids; malvids; Brassicales; Brassicaceae; Camelineae; Arabidopsis	GMC oxidoreductase	Choline dehydrogenase and related flavoproteins	GO:0006066|alcohol metabolic process	GO:0008812|choline dehydrogenase activity;GO:0050660|flavin adenine dinucleotide binding;GO:0046593|mandelonitrile lyase activity	.	K08248|E4.1.2.10; mandelonitrile lyase [EC:4.1.2.10]	map01110|Biosynthesis of secondary metabolites;map00460|Cyanoamino acid metabolism
c69626_g1	0.419924	-1.2518	down	yes	Picea sitchensis clone WS0281_J04 unknown mRNA	unknown [Picea sitchensis]	RecName: Full=Replication factor C subunit 1;^Eukaryota; Metazoa; Chordata; Craniata; Vertebrata; Euteleostomi; Mammalia; Eutheria; Euarchontoglires; Primates; Haplorrhini; Catarrhini; Hominidae; Homo	RecName: Full=Replication factor C subunit 1;^Eukaryota; Metazoa; Chordata; Craniata; Vertebrata; Euteleostomi; Mammalia; Eutheria; Euarchontoglires; Glires; Rodentia; Sciurognathi; Muroidea; Muridae; Murinae; Mus; Mus	BRCA1 C Terminus (BRCT) domain	BRCT domain type II	GO:0006260|DNA replication;GO:0006355|regulation of transcription, DNA-dependent;GO:0006351|transcription, DNA-dependent	GO:0005524|ATP binding;GO:0003689|DNA clamp loader activity	GO:0005663|DNA replication factor C complex;GO:0005634|nucleus	K10754|RFC1; replication factor C subunit 1	map03030|DNA replication;map03430|Mismatch repair;map03420|Nucleotide excision repair
c59517_g1	0.369932	-1.43467	down	yes	Picea sitchensis clone WS0276_I07 unknown mRNA	unknown [Picea sitchensis]	RecName: Full=Ribosome maturation protein SBDS;^Eukaryota; Metazoa; Chordata; Craniata; Vertebrata; Euteleostomi; Mammalia; Eutheria; Laurasiatheria; Cetartiodactyla; Ruminantia; Pecora; Bovidae; Bovinae; Bos	RecName: Full=Ribosome maturation protein SBDS;^Eukaryota; Metazoa; Chordata; Craniata; Vertebrata; Euteleostomi; Mammalia; Eutheria; Laurasiatheria; Cetartiodactyla; Ruminantia; Pecora; Bovidae; Bovinae; Bos	Shwachman-Bodian-Diamond syndrome (SBDS) protein	Predicted exosome subunit	GO:0048539|bone marrow development;GO:0030282|bone mineralization;GO:0008283|cell proliferation;GO:0001833|inner cell mass cell proliferation;GO:0030595|leukocyte chemotaxis;GO:0042256|mature ribosome assembly;GO:0043148|mitotic spindle stabilization;GO:0042273|ribosomal large subunit biogenesis;GO:0006364|rRNA processing	GO:0008017|microtubule binding;GO:0043022|ribosome binding;GO:0019843|rRNA binding	GO:0005737|cytoplasm;GO:0005730|nucleolus;GO:0005654|nucleoplasm;GO:0000922|spindle pole	K14574|SDO1, SBDS; ribosome maturation protein SDO1	map03008|Ribosome biogenesis in eukaryotes
c72640_g2	0.331444	-1.59316	down	yes	Picea glauca clone GQ03517_P03 mRNA sequence	PREDICTED: beta-amylase 1, chloroplastic [Amborella trichopoda]	RecName: Full=Beta-amylase 1, chloroplastic;^Eukaryota; Viridiplantae; Streptophyta; Embryophyta; Tracheophyta; Spermatophyta; Magnoliophyta; eudicotyledons; core eudicotyledons; rosids; malvids; Brassicales; Brassicaceae; Camelineae; Arabidopsis	RecName: Full=Beta-amylase 1, chloroplastic;^Eukaryota; Viridiplantae; Streptophyta; Embryophyta; Tracheophyta; Spermatophyta; Magnoliophyta; eudicotyledons; core eudicotyledons; rosids; malvids; Brassicales; Brassicaceae; Camelineae; Arabidopsis	Glycosyl hydrolase family 14	Beta-Amylase	GO:0009414|response to water deprivation;GO:0005983|starch catabolic process	GO:0016161|beta-amylase activity;GO:0043169|cation binding	GO:0009507|chloroplast;GO:0005829|cytosol;GO:0005634|nucleus	K01177|E3.2.1.2; beta-amylase [EC:3.2.1.2]	map01100|Metabolic pathways;map00500|Starch and sucrose metabolism
c52255_g1	2.28919	1.19483	up	yes	Picea sitchensis clone WS02910_G08 unknown mRNA	unknown [Picea sitchensis]	RecName: Full=IAA-amino acid hydrolase ILR1-like 6;^Eukaryota; Viridiplantae; Streptophyta; Embryophyta; Tracheophyta; Spermatophyta; Magnoliophyta; Liliopsida; Poales; Poaceae; BEP clade; Ehrhartoideae; Oryzeae; Oryza	RecName: Full=IAA-amino acid hydrolase ILR1-like 6;^Eukaryota; Viridiplantae; Streptophyta; Embryophyta; Tracheophyta; Spermatophyta; Magnoliophyta; Liliopsida; Poales; Poaceae; BEP clade; Ehrhartoideae; Oryzeae; Oryza	Peptidase family M20/M25/M40	Metal-dependent amidase/aminoacylase/carboxypeptidase	GO:0010112|regulation of systemic acquired resistance	GO:0016787|hydrolase activity	.	K14664|ILR1; IAA-amino acid hydrolase [EC:3.5.1.-]	.
c57794_g1	5.40003	2.43297	up	yes	Populus trichocarpa chromosome condensation regulator family protein (POPTR_0002s07110g) mRNA, complete cds	PREDICTED: E3 ubiquitin-protein ligase HERC2 [Prunus mume]	RecName: Full=Probable E3 ubiquitin-protein ligase HERC1;^Eukaryota; Metazoa; Chordata; Craniata; Vertebrata; Euteleostomi; Mammalia; Eutheria; Euarchontoglires; Primates; Haplorrhini; Catarrhini; Hominidae; Homo`sp|Q15751|HERC1_HUMAN	RecName: Full=Probable E3 ubiquitin-protein ligase HERC1;^Eukaryota; Metazoa; Chordata; Craniata; Vertebrata; Euteleostomi; Mammalia; Eutheria; Euarchontoglires; Primates; Haplorrhini; Catarrhini; Hominidae; Homo`sp|Q15751|HERC1_HUMAN	Regulator of chromosome condensation (RCC1) repeat	Ubiquitin-protein ligase	GO:0006810|transport	GO:0005086|ARF guanyl-nucleotide exchange factor activity;GO:0004842|ubiquitin-protein ligase activity	GO:0005829|cytosol;GO:0005794|Golgi apparatus;GO:0016020|membrane	K10594|HERC1; E3 ubiquitin-protein ligase HERC1 [EC:2.3.2.26]	map04120|Ubiquitin mediated proteolysis
c67701_g3	4.33365	2.11558	up	yes	Picea glauca clone GQ02904_A09 mRNA sequence	unknown [Picea sitchensis]	RecName: Full=Monocopper oxidase-like protein SKU5;^Eukaryota; Viridiplantae; Streptophyta; Embryophyta; Tracheophyta; Spermatophyta; Magnoliophyta; eudicotyledons; core eudicotyledons; rosids; malvids; Brassicales; Brassicaceae; Camelineae; Arabidopsis	RecName: Full=Monocopper oxidase-like protein SKU5;^Eukaryota; Viridiplantae; Streptophyta; Embryophyta; Tracheophyta; Spermatophyta; Magnoliophyta; eudicotyledons; core eudicotyledons; rosids; malvids; Brassicales; Brassicaceae; Camelineae; Arabidopsis	Multicopper oxidase	Putative multicopper oxidases	GO:0009932|cell tip growth	GO:0005507|copper ion binding;GO:0016491|oxidoreductase activity	GO:0046658|anchored to plasma membrane;GO:0048046|apoplast;GO:0009505|plant-type cell wall;GO:0009506|plasmodesma;GO:0005774|vacuolar membrane	.	.
c66576_g1	0.445717	-1.1658	down	yes	Picea sitchensis clone WS02735_F08 unknown mRNA	unknown [Picea sitchensis]	RecName: Full=Phosphoinositide phospholipase C 2;^Eukaryota; Viridiplantae; Streptophyta; Embryophyta; Tracheophyta; Spermatophyta; Magnoliophyta; eudicotyledons; core eudicotyledons; rosids; malvids; Brassicales; Brassicaceae; Camelineae; Arabidopsis	RecName: Full=Phosphoinositide phospholipase C 2;^Eukaryota; Viridiplantae; Streptophyta; Embryophyta; Tracheophyta; Spermatophyta; Magnoliophyta; eudicotyledons; core eudicotyledons; rosids; malvids; Brassicales; Brassicaceae; Camelineae; Arabidopsis	Phosphoinositide-specific phospholipase C, efhand-like	Phospholipase C	GO:0035556|intracellular signal transduction;GO:0016042|lipid catabolic process	GO:0005509|calcium ion binding;GO:0004435|phosphatidylinositol phospholipase C activity;GO:0004871|signal transducer activity	GO:0005622|intracellular;GO:0005886|plasma membrane	K05857|PLCD; phosphatidylinositol phospholipase C, delta [EC:3.1.4.11]	map00562|Inositol phosphate metabolism;map04070|Phosphatidylinositol signaling system;map04020|Calcium signaling pathway;map04919|Thyroid hormone signaling pathway;map01100|Metabolic pathways
c72463_g2	2.45928	1.29824	up	yes	PREDICTED: Citrus sinensis ABC transporter B family member 20-like (LOC102629202), mRNA	hypothetical protein AMTR_s00145p00075460 [Amborella trichopoda]	RecName: Full=ABC transporter B family member 20;^Eukaryota; Viridiplantae; Streptophyta; Embryophyta; Tracheophyta; Spermatophyta; Magnoliophyta; eudicotyledons; core eudicotyledons; rosids; malvids; Brassicales; Brassicaceae; Camelineae; Arabidopsis`sp|Q9M3B9|AB20B_ARATH	RecName: Full=ABC transporter B family member 6;^Eukaryota; Viridiplantae; Streptophyta; Embryophyta; Tracheophyta; Spermatophyta; Magnoliophyta; eudicotyledons; core eudicotyledons; rosids; malvids; Brassicales; Brassicaceae; Camelineae; Arabidopsis`sp|Q8LPT1|AB6B_ARATH	ABC transporter transmembrane region	ABC-type multidrug transport system, ATPase and permease components	GO:0010541|acropetal auxin transport;GO:0010540|basipetal auxin transport	GO:0005524|ATP binding;GO:0042626|ATPase activity, coupled to transmembrane movement of substances;GO:0010329|auxin efflux transmembrane transporter activity	GO:0016021|integral to membrane;GO:0005634|nucleus;GO:0005886|plasma membrane;GO:0009506|plasmodesma	K05658|ABCB1; ATP-binding cassette, subfamily B (MDR/TAP), member 1 [EC:3.6.3.44]	map02010|ABC transporters;map05206|MicroRNAs in cancer;map04976|Bile secretion
c72463_g2	2.45928	1.29824	up	yes	PREDICTED: Citrus sinensis ABC transporter B family member 20-like (LOC102629202), mRNA	hypothetical protein AMTR_s00145p00075460 [Amborella trichopoda]	RecName: Full=ABC transporter B family member 20;^Eukaryota; Viridiplantae; Streptophyta; Embryophyta; Tracheophyta; Spermatophyta; Magnoliophyta; eudicotyledons; core eudicotyledons; rosids; malvids; Brassicales; Brassicaceae; Camelineae; Arabidopsis`sp|Q9M3B9|AB20B_ARATH	RecName: Full=ABC transporter B family member 20;^Eukaryota; Viridiplantae; Streptophyta; Embryophyta; Tracheophyta; Spermatophyta; Magnoliophyta; eudicotyledons; core eudicotyledons; rosids; malvids; Brassicales; Brassicaceae; Camelineae; Arabidopsis`sp|Q9M3B9|AB20B_ARATH	ABC transporter	ABC-type multidrug transport system, ATPase and permease components	GO:0010541|acropetal auxin transport;GO:0010540|basipetal auxin transport	GO:0005524|ATP binding;GO:0042626|ATPase activity, coupled to transmembrane movement of substances;GO:0010329|auxin efflux transmembrane transporter activity	GO:0016021|integral to membrane;GO:0005634|nucleus;GO:0005886|plasma membrane	K05658|ABCB1; ATP-binding cassette, subfamily B (MDR/TAP), member 1 [EC:3.6.3.44]	map02010|ABC transporters;map05206|MicroRNAs in cancer;map04976|Bile secretion
c72463_g2	2.45928	1.29824	up	yes	PREDICTED: Citrus sinensis ABC transporter B family member 20-like (LOC102629202), mRNA	hypothetical protein AMTR_s00145p00075460 [Amborella trichopoda]	RecName: Full=ABC transporter B family member 20;^Eukaryota; Viridiplantae; Streptophyta; Embryophyta; Tracheophyta; Spermatophyta; Magnoliophyta; eudicotyledons; core eudicotyledons; rosids; malvids; Brassicales; Brassicaceae; Camelineae; Arabidopsis`sp|Q9M3B9|AB20B_ARATH	RecName: Full=ABC transporter B family member 20;^Eukaryota; Viridiplantae; Streptophyta; Embryophyta; Tracheophyta; Spermatophyta; Magnoliophyta; eudicotyledons; core eudicotyledons; rosids; malvids; Brassicales; Brassicaceae; Camelineae; Arabidopsis`sp|Q9M3B9|AB20B_ARATH	ABC transporter	ABC-type multidrug transport system, ATPase and permease components	GO:0010541|acropetal auxin transport;GO:0010540|basipetal auxin transport	GO:0005524|ATP binding;GO:0042626|ATPase activity, coupled to transmembrane movement of substances;GO:0010329|auxin efflux transmembrane transporter activity	GO:0016021|integral to membrane;GO:0005634|nucleus;GO:0005886|plasma membrane	K05658|ABCB1; ATP-binding cassette, subfamily B (MDR/TAP), member 1 [EC:3.6.3.44]	map02010|ABC transporters;map05206|MicroRNAs in cancer;map04976|Bile secretion
c71792_g2	0.30706	-1.70341	down	yes	Picea sitchensis clone WS0474_A16 unknown mRNA	unknown [Picea sitchensis]	RecName: Full=Protein TRANSPARENT TESTA 12;^Eukaryota; Viridiplantae; Streptophyta; Embryophyta; Tracheophyta; Spermatophyta; Magnoliophyta; eudicotyledons; core eudicotyledons; rosids; malvids; Brassicales; Brassicaceae; Camelineae; Arabidopsis	RecName: Full=Protein TRANSPARENT TESTA 12;^Eukaryota; Viridiplantae; Streptophyta; Embryophyta; Tracheophyta; Spermatophyta; Magnoliophyta; eudicotyledons; core eudicotyledons; rosids; malvids; Brassicales; Brassicaceae; Camelineae; Arabidopsis	MatE	Na+-driven multidrug efflux pump	GO:0009813|flavonoid biosynthetic process;GO:0010231|maintenance of seed dormancy;GO:0010023|proanthocyanidin biosynthetic process	GO:0015238|drug transmembrane transporter activity;GO:0015299|solute:hydrogen antiporter activity	GO:0016021|integral to membrane;GO:0009705|plant-type vacuole membrane	K03327|TC.MATE, SLC47A, norM, mdtK, dinF; multidrug resistance protein, MATE family	.
c69748_g2	2.81476	1.49301	up	yes	Picea glauca clone GQ03126_J15 mRNA sequence	cellulose synthase catalytic subunit [Cunninghamia lanceolata]	RecName: Full=Probable cellulose synthase A catalytic subunit 1 [UDP-forming];^Eukaryota; Viridiplantae; Streptophyta; Embryophyta; Tracheophyta; Spermatophyta; Magnoliophyta; Liliopsida; Poales; Poaceae; BEP clade; Ehrhartoideae; Oryzeae; Oryza	RecName: Full=Probable cellulose synthase A catalytic subunit 1 [UDP-forming];^Eukaryota; Viridiplantae; Streptophyta; Embryophyta; Tracheophyta; Spermatophyta; Magnoliophyta; Liliopsida; Poales; Poaceae; BEP clade; Ehrhartoideae; Oryzeae; Oryza	Cellulose synthase	Glycosyltransferases, probably involved in cell wall biogenesis	GO:0030244|cellulose biosynthetic process;GO:0042538|hyperosmotic salinity response;GO:0009833|primary cell wall biogenesis	GO:0016760|cellulose synthase (UDP-forming) activity;GO:0046872|metal ion binding;GO:0008270|zinc ion binding	GO:0005794|Golgi apparatus;GO:0016021|integral to membrane;GO:0005886|plasma membrane	K10999|CESA; cellulose synthase A [EC:2.4.1.12]	.
c68008_g1	2.50579	1.32526	up	yes	Picea sitchensis clone WS04719_I05 unknown mRNA	unknown [Picea sitchensis]	RecName: Full=Puromycin-sensitive aminopeptidase;^Eukaryota; Metazoa; Chordata; Craniata; Vertebrata; Euteleostomi; Mammalia; Eutheria; Euarchontoglires; Primates; Haplorrhini; Catarrhini; Hominidae; Homo	RecName: Full=Puromycin-sensitive aminopeptidase;^Eukaryota; Metazoa; Chordata; Craniata; Vertebrata; Euteleostomi; Mammalia; Eutheria; Euarchontoglires; Primates; Haplorrhini; Catarrhini; Hominidae; Homo	ERAP1-like C-terminal domain	Aminopeptidase N	GO:0002474|antigen processing and presentation of peptide antigen via MHC class I;GO:0071456|cellular response to hypoxia;GO:0000209|protein polyubiquitination;GO:0006508|proteolysis	GO:0004177|aminopeptidase activity;GO:0046872|metal ion binding;GO:0008237|metallopeptidase activity;GO:0008270|zinc ion binding	GO:0005829|cytosol;GO:0005634|nucleus	K08776|NPEPPS; puromycin-sensitive aminopeptidase [EC:3.4.11.-]	.
c58930_g1	0.422991	-1.2413	down	yes	Picea glauca clone GQ0026_D11 mRNA sequence	PREDICTED: small RNA degrading nuclease 5 [Amborella trichopoda]	RecName: Full=Small RNA degrading nuclease 5;^Eukaryota; Viridiplantae; Streptophyta; Embryophyta; Tracheophyta; Spermatophyta; Magnoliophyta; eudicotyledons; core eudicotyledons; rosids; malvids; Brassicales; Brassicaceae; Camelineae; Arabidopsis	RecName: Full=Small RNA degrading nuclease 5;^Eukaryota; Viridiplantae; Streptophyta; Embryophyta; Tracheophyta; Spermatophyta; Magnoliophyta; eudicotyledons; core eudicotyledons; rosids; malvids; Brassicales; Brassicaceae; Camelineae; Arabidopsis	Exonuclease	DNA polymerase III, epsilon subunit and related 3'-5' exonucleases	GO:0090305|nucleic acid phosphodiester bond hydrolysis	GO:0004527|exonuclease activity;GO:0003676|nucleic acid binding	GO:0005634|nucleus	K14570|REX1, REXO1, RNH70; RNA exonuclease 1 [EC:3.1.-.-]	map03008|Ribosome biogenesis in eukaryotes
c58493_g1	6.88368	2.78318	up	yes	Pyrenophora teres f. teres 0-1 hypothetical protein, mRNA	hypothetical protein PTT_11324 [Pyrenophora teres f. teres 0-1]	RecName: Full=Nucleoside diphosphate kinase;^Eukaryota; Fungi; Dikarya; Ascomycota; Pezizomycotina; Eurotiomycetes; Eurotiomycetidae; Eurotiales; Trichocomaceae; mitosporic Trichocomaceae; Aspergillus	RecName: Full=Nucleoside diphosphate kinase;^Eukaryota; Fungi; Dikarya; Ascomycota; Pezizomycotina; Eurotiomycetes; Eurotiomycetidae; Eurotiales; Trichocomaceae; mitosporic Trichocomaceae; Aspergillus	Nucleoside diphosphate kinase	Nucleoside diphosphate kinase	GO:0006241|CTP biosynthetic process;GO:0006183|GTP biosynthetic process;GO:0006228|UTP biosynthetic process	GO:0005524|ATP binding;GO:0046872|metal ion binding;GO:0004550|nucleoside diphosphate kinase activity	GO:0005739|mitochondrion	K00940|ndk, NME; nucleoside-diphosphate kinase [EC:2.7.4.6]	map01100|Metabolic pathways;map01130|Biosynthesis of antibiotics;map01110|Biosynthesis of secondary metabolites;map00240|Pyrimidine metabolism;map00230|Purine metabolism
c72066_g1	2.04757	1.03392	up	yes	Medicago truncatula Plasma membrane calcium-transporting ATPase (MTR_2g038310) mRNA, complete cds	Calcium-transporting ATPase 8, plasma membrane-type -like protein [Gossypium arboreum]	RecName: Full=Calcium-transporting ATPase 9, plasma membrane-type;^Eukaryota; Viridiplantae; Streptophyta; Embryophyta; Tracheophyta; Spermatophyta; Magnoliophyta; eudicotyledons; core eudicotyledons; rosids; malvids; Brassicales; Brassicaceae; Camelineae; Arabidopsis	RecName: Full=Calcium-transporting ATPase 8, plasma membrane-type;^Eukaryota; Viridiplantae; Streptophyta; Embryophyta; Tracheophyta; Spermatophyta; Magnoliophyta; eudicotyledons; core eudicotyledons; rosids; malvids; Brassicales; Brassicaceae; Camelineae; Arabidopsis	Ca2+-ATPase N terminal autoinhibitory domain	Cation transport ATPase	GO:0006754|ATP biosynthetic process;GO:0009624|response to nematode	GO:0005524|ATP binding;GO:0005388|calcium-transporting ATPase activity;GO:0046872|metal ion binding;GO:0043621|protein self-association	GO:0016021|integral to membrane;GO:0005886|plasma membrane;GO:0009506|plasmodesma	K01537|E3.6.3.8; Ca2+-transporting ATPase [EC:3.6.3.8]	map04742|Taste transduction;map00230|Purine metabolism
c61331_g1	0.466691	-1.09946	down	yes	Picea sitchensis clone WS0271_O13 unknown mRNA	unknown [Picea sitchensis]	RecName: Full=DNA repair helicase XPB1;^Eukaryota; Viridiplantae; Streptophyta; Embryophyta; Tracheophyta; Spermatophyta; Magnoliophyta; eudicotyledons; core eudicotyledons; rosids; malvids; Brassicales; Brassicaceae; Camelineae; Arabidopsis	RecName: Full=DNA repair helicase XPB2;^Eukaryota; Viridiplantae; Streptophyta; Embryophyta; Tracheophyta; Spermatophyta; Magnoliophyta; eudicotyledons; core eudicotyledons; rosids; malvids; Brassicales; Brassicaceae; Camelineae; Arabidopsis	Helicase conserved C-terminal domain	DNA or RNA helicases of superfamily II	GO:0006289|nucleotide-excision repair;GO:0006355|regulation of transcription, DNA-dependent;GO:0010224|response to UV-B;GO:0006351|transcription, DNA-dependent	GO:0005524|ATP binding;GO:0004003|ATP-dependent DNA helicase activity;GO:0003677|DNA binding	GO:0005634|nucleus	K10843|ERCC3, XPB; DNA excision repair protein ERCC-3 [EC:3.6.4.12]	map03022|Basal transcription factors;map03420|Nucleotide excision repair
c63360_g1	3.51375	1.81301	up	yes	PREDICTED: Solanum tuberosum arogenate dehydratase/prephenate dehydratase 1, chloroplastic-like (LOC102599157), mRNA	unknown [Picea sitchensis]	RecName: Full=Arogenate dehydratase/prephenate dehydratase 1, chloroplastic;^Eukaryota; Viridiplantae; Streptophyta; Embryophyta; Tracheophyta; Spermatophyta; Magnoliophyta; eudicotyledons; core eudicotyledons; rosids; malvids; Brassicales; Brassicaceae; Camelineae; Arabidopsis	RecName: Full=Arogenate dehydratase/prephenate dehydratase 1, chloroplastic;^Eukaryota; Viridiplantae; Streptophyta; Embryophyta; Tracheophyta; Spermatophyta; Magnoliophyta; eudicotyledons; core eudicotyledons; rosids; malvids; Brassicales; Brassicaceae; Camelineae; Arabidopsis	Prephenate dehydratase	Prephenate dehydratase	GO:0009094|L-phenylalanine biosynthetic process	GO:0016597|amino acid binding;GO:0047769|arogenate dehydratase activity;GO:0004664|prephenate dehydratase activity	GO:0009507|chloroplast;GO:0009570|chloroplast stroma	K05359|ADT, PDT; arogenate/prephenate dehydratase [EC:4.2.1.91 4.2.1.51]	map01230|Biosynthesis of amino acids;map01100|Metabolic pathways;map00400|Phenylalanine, tyrosine and tryptophan biosynthesis;map01110|Biosynthesis of secondary metabolites;map01130|Biosynthesis of antibiotics
c70224_g1	0.405754	-1.30132	down	yes	Picea glauca clone GQ03313_N20 mRNA sequence	PREDICTED: protein transport protein SEC23 [Amborella trichopoda]	RecName: Full=Protein transport protein SEC23;^Eukaryota; Fungi; Dikarya; Basidiomycota; Ustilaginomycotina; Ustilaginomycetes; Ustilaginales; Ustilaginaceae; Ustilago	RecName: Full=Protein transport protein SEC23;^Eukaryota; Fungi; Dikarya; Basidiomycota; Ustilaginomycotina; Ustilaginomycetes; Ustilaginales; Ustilaginaceae; Ustilago	Sec23/Sec24 zinc finger	Vesicle coat complex COPII, subunit SEC23	GO:0006888|ER to Golgi vesicle-mediated transport;GO:0006886|intracellular protein transport	GO:0046872|metal ion binding;GO:0008270|zinc ion binding	GO:0030127|COPII vesicle coat;GO:0005789|endoplasmic reticulum membrane;GO:0000139|Golgi membrane	K14006|SEC23; protein transport protein SEC23	map04141|Protein processing in endoplasmic reticulum
c40594_g1	6.30325	2.65609	up	yes	Picea glauca clone GQ03107_E02 mRNA sequence	PREDICTED: probable receptor protein kinase TMK1 [Phoenix dactylifera]	RecName: Full=Probable receptor protein kinase TMK1;^Eukaryota; Viridiplantae; Streptophyta; Embryophyta; Tracheophyta; Spermatophyta; Magnoliophyta; eudicotyledons; core eudicotyledons; rosids; malvids; Brassicales; Brassicaceae; Camelineae; Arabidopsis	RecName: Full=Probable receptor protein kinase TMK1;^Eukaryota; Viridiplantae; Streptophyta; Embryophyta; Tracheophyta; Spermatophyta; Magnoliophyta; eudicotyledons; core eudicotyledons; rosids; malvids; Brassicales; Brassicaceae; Camelineae; Arabidopsis	Leucine rich repeat N-terminal domain	Serine/threonine protein kinase	.	GO:0005524|ATP binding;GO:0004675|transmembrane receptor protein serine/threonine kinase activity	GO:0005576|extracellular region;GO:0016021|integral to membrane;GO:0005886|plasma membrane	K00924|E2.7.1.-	.
c44638_g1	3.37975	1.75692	up	yes	Picea sitchensis clone WS02718_D17 unknown mRNA	unknown [Picea sitchensis]	RecName: Full=Subtilisin-like protease;^Eukaryota; Viridiplantae; Streptophyta; Embryophyta; Tracheophyta; Spermatophyta; Magnoliophyta; eudicotyledons; core eudicotyledons; rosids; malvids; Brassicales; Brassicaceae; Camelineae; Arabidopsis	RecName: Full=Subtilisin-like protease;^Eukaryota; Viridiplantae; Streptophyta; Embryophyta; Tracheophyta; Spermatophyta; Magnoliophyta; eudicotyledons; core eudicotyledons; rosids; malvids; Brassicales; Brassicaceae; Camelineae; Arabidopsis	Peptidase inhibitor I9	Subtilisin-like serine proteases	GO:0080001|mucilage extrusion from seed coat;GO:0048359|mucilage metabolic process involved seed coat development;GO:0043086|negative regulation of catalytic activity;GO:0006508|proteolysis	GO:0004252|serine-type endopeptidase activity	GO:0048046|apoplast;GO:0009505|plant-type cell wall	.	.
c12975_g1	4.95394	2.30858	up	yes	Picea sitchensis clone WS02729_O08 unknown mRNA	unknown [Picea sitchensis]	RecName: Full=Probable xyloglucan endotransglucosylase/hydrolase protein 8;^Eukaryota; Viridiplantae; Streptophyta; Embryophyta; Tracheophyta; Spermatophyta; Magnoliophyta; eudicotyledons; core eudicotyledons; rosids; malvids; Brassicales; Brassicaceae; Camelineae; Arabidopsis	RecName: Full=Probable xyloglucan endotransglucosylase/hydrolase protein 8;^Eukaryota; Viridiplantae; Streptophyta; Embryophyta; Tracheophyta; Spermatophyta; Magnoliophyta; eudicotyledons; core eudicotyledons; rosids; malvids; Brassicales; Brassicaceae; Camelineae; Arabidopsis	Glycosyl hydrolases family 16	Beta-glucanase/Beta-glucan synthetase	GO:0006073|cellular glucan metabolic process	GO:0004553|hydrolase activity, hydrolyzing O-glycosyl compounds;GO:0016762|xyloglucan:xyloglucosyl transferase activity	GO:0048046|apoplast;GO:0005618|cell wall	K08235|E2.4.1.207; xyloglucan:xyloglucosyl transferase [EC:2.4.1.207]	.
c71538_g1	17.1722	4.102	up	yes	Picea glauca clone GQ03101_F20 mRNA sequence	unknown [Picea sitchensis]	RecName: Full=Beta-glucosidase 13;^Eukaryota; Viridiplantae; Streptophyta; Embryophyta; Tracheophyta; Spermatophyta; Magnoliophyta; Liliopsida; Poales; Poaceae; BEP clade; Ehrhartoideae; Oryzeae; Oryza	RecName: Full=Beta-glucosidase 13;^Eukaryota; Viridiplantae; Streptophyta; Embryophyta; Tracheophyta; Spermatophyta; Magnoliophyta; Liliopsida; Poales; Poaceae; BEP clade; Ehrhartoideae; Oryzeae; Oryza	Glycosyl hydrolase family 1	Beta-glucosidase/6-phospho-beta-glucosidase/beta-galactosidase	GO:0005975|carbohydrate metabolic process;GO:0009860|pollen tube growth	GO:0008422|beta-glucosidase activity;GO:0043169|cation binding	GO:0009505|plant-type cell wall	K01188|E3.2.1.21; beta-glucosidase [EC:3.2.1.21]	map01110|Biosynthesis of secondary metabolites;map01100|Metabolic pathways;map00940|Phenylpropanoid biosynthesis;map00460|Cyanoamino acid metabolism;map00500|Starch and sucrose metabolism
c66672_g1	2.35318	1.23461	up	yes	Picea sitchensis clone WS02712_N20 unknown mRNA	s-receptor kinase, putative [Ricinus communis]	RecName: Full=G-type lectin S-receptor-like serine/threonine-protein kinase At2g19130;^Eukaryota; Viridiplantae; Streptophyta; Embryophyta; Tracheophyta; Spermatophyta; Magnoliophyta; eudicotyledons; core eudicotyledons; rosids; malvids; Brassicales; Brassicaceae; Camelineae; Arabidopsis	RecName: Full=G-type lectin S-receptor-like serine/threonine-protein kinase At2g19130;^Eukaryota; Viridiplantae; Streptophyta; Embryophyta; Tracheophyta; Spermatophyta; Magnoliophyta; eudicotyledons; core eudicotyledons; rosids; malvids; Brassicales; Brassicaceae; Camelineae; Arabidopsis	D-mannose binding lectin	Serine/threonine protein kinase	GO:0048544|recognition of pollen	GO:0005524|ATP binding;GO:0005516|calmodulin binding;GO:0004674|protein serine/threonine kinase activity	GO:0016021|integral to membrane;GO:0044459|plasma membrane part	.	.
c52749_g1	11.9752	3.58198	up	yes	Phaeosphaeria nodorum SN15 hypothetical protein partial mRNA	hypothetical protein SNOG_10083 [Phaeosphaeria nodorum SN15]	RecName: Full=Probable transketolase;^Eukaryota; Fungi; Dikarya; Ascomycota; Taphrinomycotina; Schizosaccharomycetes; Schizosaccharomycetales; Schizosaccharomycetaceae; Schizosaccharomyces	RecName: Full=Probable transketolase;^Eukaryota; Fungi; Dikarya; Ascomycota; Taphrinomycotina; Schizosaccharomycetes; Schizosaccharomycetales; Schizosaccharomycetaceae; Schizosaccharomyces	Transketolase, pyrimidine binding domain	Transketolase	GO:0009052|pentose-phosphate shunt, non-oxidative branch	GO:0046872|metal ion binding;GO:0004802|transketolase activity	GO:0005829|cytosol;GO:0005634|nucleus	K00615|E2.2.1.1, tktA, tktB; transketolase [EC:2.2.1.1]	map00030|Pentose phosphate pathway;map01200|Carbon metabolism;map01230|Biosynthesis of amino acids;map00710|Carbon fixation in photosynthetic organisms;map01110|Biosynthesis of secondary metabolites;map01100|Metabolic pathways;map01120|Microbial metabolism in diverse environments;map01051|Biosynthesis of ansamycins;map01130|Biosynthesis of antibiotics
c68332_g1	20.8145	4.37952	up	yes	Picea glauca clone GQ02821_N07 mRNA sequence	PREDICTED: ribonucleoside-diphosphate reductase large subunit isoform X2 [Sesamum indicum]	RecName: Full=Ribonucleoside-diphosphate reductase large subunit;^Eukaryota; Viridiplantae; Streptophyta; Embryophyta; Tracheophyta; Spermatophyta; Magnoliophyta; eudicotyledons; core eudicotyledons; rosids; malvids; Brassicales; Brassicaceae; Camelineae; Arabidopsis	RecName: Full=Ribonucleoside-diphosphate reductase large subunit;^Eukaryota; Viridiplantae; Streptophyta; Embryophyta; Tracheophyta; Spermatophyta; Magnoliophyta; eudicotyledons; core eudicotyledons; rosids; malvids; Brassicales; Brassicaceae; Camelineae; Arabidopsis	ATP cone domain	Ribonucleotide reductase, alpha subunit	GO:0009202|deoxyribonucleoside triphosphate biosynthetic process;GO:0009263|deoxyribonucleotide biosynthetic process;GO:0006260|DNA replication;GO:0046686|response to cadmium ion	GO:0005524|ATP binding;GO:0004748|ribonucleoside-diphosphate reductase activity, thioredoxin disulfide as acceptor	GO:0005971|ribonucleoside-diphosphate reductase complex	K10807|RRM1; ribonucleoside-diphosphate reductase subunit M1 [EC:1.17.4.1]	map01100|Metabolic pathways;map00480|Glutathione metabolism;map00240|Pyrimidine metabolism;map00230|Purine metabolism
c43343_g1	2.66934	1.41648	up	yes	Picea glauca clone GQ03615_N12 mRNA sequence	unknown [Picea sitchensis]	RecName: Full=Ubiquitin-conjugating enzyme E2 5;^Eukaryota; Viridiplantae; Streptophyta; Embryophyta; Tracheophyta; Spermatophyta; Magnoliophyta; eudicotyledons; core eudicotyledons; rosids; malvids; Brassicales; Brassicaceae; Camelineae; Arabidopsis	RecName: Full=Ubiquitin-conjugating enzyme E2 5;^Eukaryota; Viridiplantae; Streptophyta; Embryophyta; Tracheophyta; Spermatophyta; Magnoliophyta; eudicotyledons; core eudicotyledons; rosids; malvids; Brassicales; Brassicaceae; Camelineae; Arabidopsis	Ubiquitin-conjugating enzyme	Ubiquitin-protein ligase	GO:0006511|ubiquitin-dependent protein catabolic process	GO:0005524|ATP binding;GO:0004842|ubiquitin-protein ligase activity	GO:0005829|cytosol	K10576|UBE2H, UBC8; ubiquitin-conjugating enzyme E2 H [EC:2.3.2.23]	map04120|Ubiquitin mediated proteolysis
c65948_g1	0.327295	-1.61134	down	yes	Sorghum bicolor hypothetical protein, mRNA	PREDICTED: glycerol-3-phosphate dehydrogenase [NAD(+)] 2, chloroplastic [Nelumbo nucifera]	RecName: Full=Glycerol-3-phosphate dehydrogenase [NAD(P)+];^Bacteria; Proteobacteria; Deltaproteobacteria; Desulfovibrionales; Desulfovibrionaceae; Desulfovibrio	RecName: Full=Glycerol-3-phosphate dehydrogenase [NAD(P)+];^Bacteria; Proteobacteria; Deltaproteobacteria; Desulfovibrionales; Desulfovibrionaceae; Desulfovibrio	NAD-dependent glycerol-3-phosphate dehydrogenase C-terminus	Glycerol-3-phosphate dehydrogenase	GO:0005975|carbohydrate metabolic process;GO:0046168|glycerol-3-phosphate catabolic process;GO:0006650|glycerophospholipid metabolic process;GO:0008654|phospholipid biosynthetic process	GO:0047952|glycerol-3-phosphate dehydrogenase [NAD(P)+] activity;GO:0004367|glycerol-3-phosphate dehydrogenase [NAD+] activity;GO:0051287|NAD binding	GO:0009331|glycerol-3-phosphate dehydrogenase complex	K00057|gpsA; glycerol-3-phosphate dehydrogenase (NAD(P)+) [EC:1.1.1.94]	map01110|Biosynthesis of secondary metabolites;map00564|Glycerophospholipid metabolism
c65948_g1	0.327295	-1.61134	down	yes	Sorghum bicolor hypothetical protein, mRNA	PREDICTED: glycerol-3-phosphate dehydrogenase [NAD(+)] 2, chloroplastic [Nelumbo nucifera]	RecName: Full=Glycerol-3-phosphate dehydrogenase [NAD(P)+];^Bacteria; Proteobacteria; Deltaproteobacteria; Desulfovibrionales; Desulfovibrionaceae; Desulfovibrio	RecName: Full=Glycerol-3-phosphate dehydrogenase [NAD(P)+];^Bacteria; Spirochaetes; Spirochaetales; Leptospiraceae; Leptospira	NAD-dependent glycerol-3-phosphate dehydrogenase N-terminus	Glycerol-3-phosphate dehydrogenase	GO:0005975|carbohydrate metabolic process;GO:0046168|glycerol-3-phosphate catabolic process;GO:0006650|glycerophospholipid metabolic process;GO:0008654|phospholipid biosynthetic process	GO:0047952|glycerol-3-phosphate dehydrogenase [NAD(P)+] activity;GO:0004367|glycerol-3-phosphate dehydrogenase [NAD+] activity;GO:0051287|NAD binding	GO:0009331|glycerol-3-phosphate dehydrogenase complex	K00057|gpsA; glycerol-3-phosphate dehydrogenase (NAD(P)+) [EC:1.1.1.94]	map01110|Biosynthesis of secondary metabolites;map00564|Glycerophospholipid metabolism
c73256_g1	2.09987	1.0703	up	yes	Picea sitchensis clone WS02811_A15 unknown mRNA	unknown [Picea sitchensis]	RecName: Full=Glutathione S-transferase U2;^Eukaryota; Viridiplantae; Streptophyta; Embryophyta; Tracheophyta; Spermatophyta; Magnoliophyta; eudicotyledons; core eudicotyledons; rosids; malvids; Brassicales; Brassicaceae; Camelineae; Arabidopsis	RecName: Full=Glutathione S-transferase U2;^Eukaryota; Viridiplantae; Streptophyta; Embryophyta; Tracheophyta; Spermatophyta; Magnoliophyta; eudicotyledons; core eudicotyledons; rosids; malvids; Brassicales; Brassicaceae; Camelineae; Arabidopsis	Glutathione S-transferase, N-terminal domain	Glutathione S-transferase	GO:0009636|response to toxin;GO:0009407|toxin catabolic process	GO:0004364|glutathione transferase activity	GO:0005737|cytoplasm;GO:0005829|cytosol	K00799|GST, gst; glutathione S-transferase [EC:2.5.1.18]	map05204|Chemical carcinogenesis;map00982|Drug metabolism - cytochrome P450;map00480|Glutathione metabolism;map00980|Metabolism of xenobiotics by cytochrome P450
c66790_g1	0.416014	-1.26529	down	yes	Picea abies PRR1 mRNA, complete cds	pseudo response regulator 1 [Pinus sylvestris]	RecName: Full=Two-component response regulator-like PRR1;^Eukaryota; Viridiplantae; Streptophyta; Embryophyta; Tracheophyta; Spermatophyta; Magnoliophyta; Liliopsida; Poales; Poaceae; BEP clade; Ehrhartoideae; Oryzeae; Oryza	RecName: Full=Two-component response regulator-like APRR1;^Eukaryota; Viridiplantae; Streptophyta; Embryophyta; Tracheophyta; Spermatophyta; Magnoliophyta; eudicotyledons; core eudicotyledons; rosids; malvids; Brassicales; Brassicaceae; Camelineae; Arabidopsis	Response regulator receiver domain	RNA polymerase-associated protein LEO1	GO:0007623|circadian rhythm;GO:0010031|circumnutation;GO:0035556|intracellular signal transduction;GO:0010629|negative regulation of gene expression;GO:0006351|transcription, DNA-dependent	GO:0003677|DNA binding;GO:0000156|phosphorelay response regulator activity;GO:0003700|sequence-specific DNA binding transcription factor activity	GO:0005634|nucleus	K12127|TOC1, APRR1; pseudo-response regulator 1	map04712|Circadian rhythm - plant
c62467_g1	0.439932	-1.18465	down	yes	Picea glauca clone GQ03201_C24 mRNA sequence	unknown [Picea sitchensis]	RecName: Full=Thiamin pyrophosphokinase 1;^Eukaryota; Metazoa; Chordata; Craniata; Vertebrata; Euteleostomi; Mammalia; Eutheria; Euarchontoglires; Primates; Haplorrhini; Catarrhini; Hominidae; Homo	RecName: Full=Thiamin pyrophosphokinase 1;^Eukaryota; Metazoa; Chordata; Craniata; Vertebrata; Euteleostomi; Mammalia; Eutheria; Euarchontoglires; Primates; Haplorrhini; Catarrhini; Hominidae; Homo	Thiamin pyrophosphokinase, catalytic domain	Thiamine pyrophosphokinase	GO:0009229|thiamine diphosphate biosynthetic process;GO:0006772|thiamine metabolic process;GO:0042723|thiamine-containing compound metabolic process	GO:0005524|ATP binding;GO:0016301|kinase activity;GO:0004788|thiamine diphosphokinase activity	GO:0005829|cytosol	K00949|thiN, TPK1, THI80; thiamine pyrophosphokinase [EC:2.7.6.2]	map00730|Thiamine metabolism;map01100|Metabolic pathways
c69096_g1	0.493852	-1.01785	down	yes	PREDICTED: Glycine max glutamate synthase [NADH], amyloplastic-like (LOC100784900), transcript variant X1, mRNA	PREDICTED: glutamate synthase 1 [NADH], chloroplastic [Nelumbo nucifera]	RecName: Full=Glutamate synthase 1 [NADH], chloroplastic;^Eukaryota; Viridiplantae; Streptophyta; Embryophyta; Tracheophyta; Spermatophyta; Magnoliophyta; eudicotyledons; core eudicotyledons; rosids; malvids; Brassicales; Brassicaceae; Camelineae; Arabidopsis	RecName: Full=Glutamate synthase 1 [NADH], chloroplastic;^Eukaryota; Viridiplantae; Streptophyta; Embryophyta; Tracheophyta; Spermatophyta; Magnoliophyta; eudicotyledons; core eudicotyledons; rosids; malvids; Brassicales; Brassicaceae; Camelineae; Arabidopsis	Glutamine amidotransferases class-II	NADPH-dependent glutamate synthase beta chain and related oxidoreductases	GO:0019676|ammonia assimilation cycle;GO:0048589|developmental growth;GO:0006537|glutamate biosynthetic process;GO:0097054|L-glutamate biosynthetic process;GO:0046686|response to cadmium ion	GO:0051538|3 iron, 4 sulfur cluster binding;GO:0050660|flavin adenine dinucleotide binding;GO:0010181|FMN binding;GO:0016040|glutamate synthase (NADH) activity;GO:0005506|iron ion binding	GO:0009570|chloroplast stroma	K00264|GLT1; glutamate synthase (NADPH/NADH) [EC:1.4.1.13 1.4.1.14]	map01230|Biosynthesis of amino acids;map00250|Alanine, aspartate and glutamate metabolism;map01110|Biosynthesis of secondary metabolites;map01100|Metabolic pathways;map01120|Microbial metabolism in diverse environments;map00910|Nitrogen metabolism;map01130|Biosynthesis of antibiotics
c25605_g1	6.95099	2.79722	up	yes	Picea sitchensis clone WS0299_P21 unknown mRNA	unknown [Picea sitchensis]	RecName: Full=Plastidial pyruvate kinase 1, chloroplastic;^Eukaryota; Viridiplantae; Streptophyta; Embryophyta; Tracheophyta; Spermatophyta; Magnoliophyta; eudicotyledons; core eudicotyledons; rosids; malvids; Brassicales; Brassicaceae; Camelineae; Arabidopsis	RecName: Full=Plastidial pyruvate kinase 1, chloroplastic;^Eukaryota; Viridiplantae; Streptophyta; Embryophyta; Tracheophyta; Spermatophyta; Magnoliophyta; eudicotyledons; core eudicotyledons; rosids; malvids; Brassicales; Brassicaceae; Camelineae; Arabidopsis	Pyruvate kinase, barrel domain	Pyruvate kinase	GO:0006096|glycolysis;GO:0006629|lipid metabolic process;GO:0046686|response to cadmium ion;GO:0010431|seed maturation	GO:0005524|ATP binding;GO:0000287|magnesium ion binding;GO:0030955|potassium ion binding;GO:0004743|pyruvate kinase activity	GO:0009570|chloroplast stroma	K00873|PK, pyk; pyruvate kinase [EC:2.7.1.40]	map00620|Pyruvate metabolism;map01200|Carbon metabolism;map01230|Biosynthesis of amino acids;map04930|Type II diabetes mellitus;map00010|Glycolysis / Gluconeogenesis;map05203|Viral carcinogenesis;map05230|Central carbon metabolism in cancer;map01110|Biosynthesis of secondary metabolites;map01100|Metabolic pathways;map00230|Purine metabolism;map01120|Microbial metabolism in diverse environments;ma…
c56428_g1	0.234767	-2.0907	down	yes	Picea glauca clone GQ0021_M13 mRNA sequence	PREDICTED: probable copper-transporting ATPase HMA5 [Amborella trichopoda]	RecName: Full=Putative copper-transporting ATPase HMA5;^Eukaryota; Viridiplantae; Streptophyta; Embryophyta; Tracheophyta; Spermatophyta; Magnoliophyta; eudicotyledons; core eudicotyledons; rosids; malvids; Brassicales; Brassicaceae; Camelineae; Arabidopsis	RecName: Full=Putative copper-transporting ATPase HMA5;^Eukaryota; Viridiplantae; Streptophyta; Embryophyta; Tracheophyta; Spermatophyta; Magnoliophyta; eudicotyledons; core eudicotyledons; rosids; malvids; Brassicales; Brassicaceae; Camelineae; Arabidopsis	Heavy-metal-associated domain	Cation transport ATPase	GO:0006754|ATP biosynthetic process;GO:0060003|copper ion export;GO:0010273|detoxification of copper ion	GO:0005524|ATP binding;GO:0005507|copper ion binding;GO:0004008|copper-exporting ATPase activity	GO:0016021|integral to membrane	K17686|copA, ATP7; Cu+-exporting ATPase [EC:3.6.3.54]	.
c47730_g1	2.3448	1.22947	up	yes	Picea sitchensis clone WS02813_G04 unknown mRNA	unknown [Picea sitchensis]	RecName: Full=Putative peroxisomal acyl-coenzyme A oxidase 1.2;^Eukaryota; Viridiplantae; Streptophyta; Embryophyta; Tracheophyta; Spermatophyta; Magnoliophyta; eudicotyledons; core eudicotyledons; rosids; malvids; Brassicales; Brassicaceae; Camelineae; Arabidopsis	RecName: Full=Putative peroxisomal acyl-coenzyme A oxidase 1.2;^Eukaryota; Viridiplantae; Streptophyta; Embryophyta; Tracheophyta; Spermatophyta; Magnoliophyta; eudicotyledons; core eudicotyledons; rosids; malvids; Brassicales; Brassicaceae; Camelineae; Arabidopsis	Acyl-CoA dehydrogenase, middle domain	Acyl-CoA dehydrogenases	GO:0002213|defense response to insect;GO:0006635|fatty acid beta-oxidation;GO:0009695|jasmonic acid biosynthetic process;GO:0009555|pollen development	GO:0003995|acyl-CoA dehydrogenase activity;GO:0003997|acyl-CoA oxidase activity;GO:0050660|flavin adenine dinucleotide binding	GO:0005777|peroxisome	K00232|E1.3.3.6, ACOX1, ACOX3; acyl-CoA oxidase [EC:1.3.3.6]	map01212|Fatty acid metabolism;map04146|Peroxisome;map00071|Fatty acid degradation;map00592|alpha-Linolenic acid metabolism;map03320|PPAR signaling pathway;map01110|Biosynthesis of secondary metabolites;map04024|cAMP signaling pathway;map01100|Metabolic pathways;map01040|Biosynthesis of unsaturated fatty acids
c70902_g1	0.0626057	-3.99756	down	yes	Picea sitchensis clone WS02723_L06 unknown mRNA	PREDICTED: 5'-3' exoribonuclease 3 [Musa acuminata subsp. malaccensis]	RecName: Full=5'-3' exoribonuclease 3;^Eukaryota; Viridiplantae; Streptophyta; Embryophyta; Tracheophyta; Spermatophyta; Magnoliophyta; eudicotyledons; core eudicotyledons; rosids; malvids; Brassicales; Brassicaceae; Camelineae; Arabidopsis	RecName: Full=5'-3' exoribonuclease 3;^Eukaryota; Viridiplantae; Streptophyta; Embryophyta; Tracheophyta; Spermatophyta; Magnoliophyta; eudicotyledons; core eudicotyledons; rosids; malvids; Brassicales; Brassicaceae; Camelineae; Arabidopsis	Zinc knuckle	5'-3' exonuclease	GO:0010587|miRNA catabolic process;GO:0006397|mRNA processing	GO:0004534|5'-3' exoribonuclease activity;GO:0046872|metal ion binding;GO:0003676|nucleic acid binding;GO:0008270|zinc ion binding	GO:0005634|nucleus	K12619|XRN2, RAT1; 5'-3' exoribonuclease 2 [EC:3.1.13.-]	map03008|Ribosome biogenesis in eukaryotes;map03018|RNA degradation
c68006_g1	0.456234	-1.13215	down	yes	Phaseolus vulgaris hypothetical protein (PHAVU_002G312300g) mRNA, complete cds	PREDICTED: proteinaceous RNase P 1, chloroplastic/mitochondrial-like [Nelumbo nucifera]	RecName: Full=Proteinaceous RNase P 1, chloroplastic/mitochondrial;^Eukaryota; Viridiplantae; Streptophyta; Embryophyta; Tracheophyta; Spermatophyta; Magnoliophyta; eudicotyledons; core eudicotyledons; rosids; malvids; Brassicales; Brassicaceae; Camelineae; Arabidopsis	RecName: Full=Proteinaceous RNase P 1, chloroplastic/mitochondrial;^Eukaryota; Viridiplantae; Streptophyta; Embryophyta; Tracheophyta; Spermatophyta; Magnoliophyta; eudicotyledons; core eudicotyledons; rosids; malvids; Brassicales; Brassicaceae; Camelineae; Arabidopsis	Pentatricopeptide repeat domain	Protein involved in drug transmembrane transport	GO:0008033|tRNA processing	GO:0004526|ribonuclease P activity	GO:0009507|chloroplast;GO:0005739|mitochondrion	K18213|PRORP; proteinaceous RNase P [EC:3.1.26.5]	map03013|RNA transport
c72418_g2	8.46029	3.08071	up	yes	Picea sitchensis clone WS0296_C15 unknown mRNA	unknown [Picea sitchensis]	RecName: Full=Probable aquaporin PIP2-8;^Eukaryota; Viridiplantae; Streptophyta; Embryophyta; Tracheophyta; Spermatophyta; Magnoliophyta; eudicotyledons; core eudicotyledons; rosids; malvids; Brassicales; Brassicaceae; Camelineae; Arabidopsis	RecName: Full=Probable aquaporin PIP2-8;^Eukaryota; Viridiplantae; Streptophyta; Embryophyta; Tracheophyta; Spermatophyta; Magnoliophyta; eudicotyledons; core eudicotyledons; rosids; malvids; Brassicales; Brassicaceae; Camelineae; Arabidopsis	Major intrinsic protein	Glycerol uptake facilitator and related permeases (Major Intrinsic Protein Family)	GO:0009737|response to abscisic acid stimulus	GO:0015250|water channel activity	GO:0016021|integral to membrane;GO:0016020|membrane;GO:0005886|plasma membrane	K09872|PIP; aquaporin PIP	.
c64839_g1	0.364889	-1.45447	down	yes	Picea glauca clone GQ04107_F04 mRNA sequence	PREDICTED: S-adenosyl-L-methionine-dependent tRNA 4-demethylwyosine synthase [Amborella trichopoda]	RecName: Full=tRNA wybutosine-synthesizing protein 1 homolog;^Eukaryota; Viridiplantae; Streptophyta; Embryophyta; Tracheophyta; Spermatophyta; Magnoliophyta; eudicotyledons; core eudicotyledons; rosids; malvids; Brassicales; Brassicaceae; Camelineae; Arabidopsis	RecName: Full=tRNA wybutosine-synthesizing protein 1 homolog;^Eukaryota; Viridiplantae; Streptophyta; Embryophyta; Tracheophyta; Spermatophyta; Magnoliophyta; eudicotyledons; core eudicotyledons; rosids; malvids; Brassicales; Brassicaceae; Camelineae; Arabidopsis	Flavodoxin	Fe-S oxidoreductases	GO:0008033|tRNA processing	GO:0051539|4 iron, 4 sulfur cluster binding;GO:0010181|FMN binding;GO:0005506|iron ion binding;GO:0016491|oxidoreductase activity	GO:0005739|mitochondrion	K15449|TYW1; tRNA wybutosine-synthesizing protein 1 [EC:4.1.3.44]	.
c59440_g1	0.373002	-1.42274	down	yes	Picea sitchensis clone WS02913_N21 unknown mRNA	unknown [Picea sitchensis]	RecName: Full=Eukaryotic translation initiation factor 3 subunit F;^Eukaryota; Viridiplantae; Streptophyta; Embryophyta; Tracheophyta; Spermatophyta; Magnoliophyta; eudicotyledons; core eudicotyledons; rosids; malvids; Brassicales; Brassicaceae; Camelineae; Arabidopsis	RecName: Full=Eukaryotic translation initiation factor 3 subunit F;^Eukaryota; Viridiplantae; Streptophyta; Embryophyta; Tracheophyta; Spermatophyta; Magnoliophyta; eudicotyledons; core eudicotyledons; rosids; malvids; Brassicales; Brassicaceae; Camelineae; Arabidopsis	JAB1/Mov34/MPN/PAD-1 ubiquitin protease	Predicted metal-dependent protease of the PAD1/JAB1 superfamily	GO:0009790|embryo development;GO:0009846|pollen germination	GO:0003743|translation initiation factor activity	GO:0005829|cytosol;GO:0016020|membrane;GO:0005634|nucleus	K03249|EIF3F; translation initiation factor 3 subunit F	map03013|RNA transport
c63882_g1	0.277185	-1.85108	down	yes	Arabidopsis thaliana DNA repair protein RAD50 mRNA, complete cds	PREDICTED: DNA repair protein RAD50 [Amborella trichopoda]	RecName: Full=DNA repair protein RAD50;^Eukaryota; Viridiplantae; Streptophyta; Embryophyta; Tracheophyta; Spermatophyta; Magnoliophyta; eudicotyledons; core eudicotyledons; rosids; malvids; Brassicales; Brassicaceae; Camelineae; Arabidopsis	RecName: Full=DNA repair protein RAD50;^Eukaryota; Viridiplantae; Streptophyta; Embryophyta; Tracheophyta; Spermatophyta; Magnoliophyta; eudicotyledons; core eudicotyledons; rosids; malvids; Brassicales; Brassicaceae; Camelineae; Arabidopsis	AAA domain	ATPase involved in DNA repair	GO:0006302|double-strand break repair;GO:0007126|meiosis;GO:0006312|mitotic recombination;GO:0090305|nucleic acid phosphodiester bond hydrolysis;GO:0016233|telomere capping	GO:0005524|ATP binding;GO:0046872|metal ion binding;GO:0004518|nuclease activity;GO:0008270|zinc ion binding	GO:0000781|chromosome, telomeric region;GO:0005737|cytoplasm;GO:0030870|Mre11 complex	K10866|RAD50; DNA repair protein RAD50 [EC:3.6.-.-]	map03440|Homologous recombination;map03450|Non-homologous end-joining
c64225_g1	0.435219	-1.20019	down	yes	Picea glauca clone GQ04011_K14 mRNA sequence	predicted protein [Physcomitrella patens]	RecName: Full=DNA-directed RNA polymerase II subunit RPB4;^Eukaryota; Metazoa; Chordata; Craniata; Vertebrata; Euteleostomi; Mammalia; Eutheria; Euarchontoglires; Glires; Rodentia; Sciurognathi; Muroidea; Muridae; Murinae; Mus; Mus	RecName: Full=DNA-directed RNA polymerase II subunit RPB4;^Eukaryota; Metazoa; Chordata; Craniata; Vertebrata; Euteleostomi; Mammalia; Eutheria; Euarchontoglires; Glires; Rodentia; Sciurognathi; Muroidea; Muridae; Murinae; Mus; Mus	RNA polymerase Rpb4	RNA polymerase II, fourth largest subunit	GO:0006366|transcription from RNA polymerase II promoter	GO:0003899|DNA-directed RNA polymerase activity;GO:0000166|nucleotide binding;GO:0004672|protein kinase activity	GO:0005665|DNA-directed RNA polymerase II, core complex	K03012|RPB4, POLR2D; DNA-directed RNA polymerase II subunit RPB4	map03020|RNA polymerase;map00240|Pyrimidine metabolism;map05169|Epstein-Barr virus infection;map01100|Metabolic pathways;map05016|Huntington's disease;map00230|Purine metabolism
c70603_g1	0.485153	-1.04349	down	yes	Pinus pinea response regulator 1 mRNA, complete cds	response regulator 1 protein [Pinus pinaster]	RecName: Full=Two-component response regulator ARR9;^Eukaryota; Viridiplantae; Streptophyta; Embryophyta; Tracheophyta; Spermatophyta; Magnoliophyta; eudicotyledons; core eudicotyledons; rosids; malvids; Brassicales; Brassicaceae; Camelineae; Arabidopsis	RecName: Full=Two-component response regulator ARR9;^Eukaryota; Viridiplantae; Streptophyta; Embryophyta; Tracheophyta; Spermatophyta; Magnoliophyta; eudicotyledons; core eudicotyledons; rosids; malvids; Brassicales; Brassicaceae; Camelineae; Arabidopsis	Response regulator receiver domain	Response regulator containing a CheY-like receiver domain and a GGDEF domain	GO:0007623|circadian rhythm;GO:0009736|cytokinin mediated signaling pathway;GO:0006355|regulation of transcription, DNA-dependent;GO:0006351|transcription, DNA-dependent	GO:0000156|phosphorelay response regulator activity	GO:0005634|nucleus;GO:0009536|plastid	K14492|ARR-A; two-component response regulator ARR-A family	map04075|Plant hormone signal transduction
c70392_g1	0.475607	-1.07216	down	yes	Picea sitchensis clone WS02911_E24 unknown mRNA	unknown [Picea sitchensis]	RecName: Full=Putative glycerophosphoryl diester phosphodiesterase YhdW;^Bacteria; Firmicutes; Bacilli; Bacillales; Bacillaceae; Bacillus	RecName: Full=Putative glycerophosphoryl diester phosphodiesterase YhdW;^Bacteria; Firmicutes; Bacilli; Bacillales; Bacillaceae; Bacillus	Glycerophosphoryl diester phosphodiesterase family	Glycerophosphoryl diester phosphodiesterase	GO:0006071|glycerol metabolic process;GO:0006629|lipid metabolic process	GO:0008889|glycerophosphodiester phosphodiesterase activity;GO:0046872|metal ion binding	.	K01126|E3.1.4.46, glpQ, ugpQ; glycerophosphoryl diester phosphodiesterase [EC:3.1.4.46]	map00564|Glycerophospholipid metabolism
c67744_g1	0.333652	-1.58358	down	yes	Picea glauca clone GQ03324_A05 mRNA sequence	PREDICTED: probable protein S-acyltransferase 15 [Musa acuminata subsp. malaccensis]	RecName: Full=Palmitoyltransferase ZDHHC17;^Eukaryota; Metazoa; Chordata; Craniata; Vertebrata; Euteleostomi; Mammalia; Eutheria; Euarchontoglires; Glires; Rodentia; Sciurognathi; Muroidea; Muridae; Murinae; Mus; Mus	RecName: Full=Palmitoyltransferase ZDHHC17;^Eukaryota; Metazoa; Chordata; Craniata; Vertebrata; Euteleostomi; Mammalia; Eutheria; Euarchontoglires; Glires; Rodentia; Sciurognathi; Muroidea; Muridae; Murinae; Mus; Mus	DHHC palmitoyltransferase	FOG: Ankyrin repeat	GO:0042953|lipoprotein transport;GO:0043123|positive regulation of I-kappaB kinase/NF-kappaB cascade;GO:0018345|protein palmitoylation	GO:0015095|magnesium ion transmembrane transporter activity;GO:0046872|metal ion binding;GO:0019706|protein-cysteine S-palmitoleyltransferase activity;GO:0004871|signal transducer activity;GO:0008270|zinc ion binding	GO:0030660|Golgi-associated vesicle membrane;GO:0016021|integral to membrane	K18932|ZDHHC; palmitoyltransferase [EC:2.3.1.225]	.
c59323_g1	0.410068	-1.28606	down	yes	Picea glauca clone GQ03705_A13 mRNA sequence	PREDICTED: two-component response regulator ARR2-like isoform X1 [Nelumbo nucifera]	RecName: Full=Two-component response regulator ARR1;^Eukaryota; Viridiplantae; Streptophyta; Embryophyta; Tracheophyta; Spermatophyta; Magnoliophyta; eudicotyledons; core eudicotyledons; rosids; malvids; Brassicales; Brassicaceae; Camelineae; Arabidopsis	RecName: Full=Two-component response regulator ARR1;^Eukaryota; Viridiplantae; Streptophyta; Embryophyta; Tracheophyta; Spermatophyta; Magnoliophyta; eudicotyledons; core eudicotyledons; rosids; malvids; Brassicales; Brassicaceae; Camelineae; Arabidopsis	Response regulator receiver domain	Response regulators consisting of a CheY-like receiver domain and a winged-helix DNA-binding domain	GO:0009736|cytokinin mediated signaling pathway;GO:0080022|primary root development;GO:0031537|regulation of anthocyanin metabolic process;GO:0010380|regulation of chlorophyll biosynthetic process;GO:0048367|shoot development;GO:0006351|transcription, DNA-dependent	GO:0003682|chromatin binding;GO:0003677|DNA binding;GO:0000156|phosphorelay response regulator activity;GO:0003700|sequence-specific DNA binding transcription factor activity	GO:0005634|nucleus	K14491|ARR-B; two-component response regulator ARR-B family	map04075|Plant hormone signal transduction
c66032_g1	79.1487	6.30649	up	yes	Pinus taeda isolate 1592 anonymous locus 0_16394_02 genomic sequence	phenylalanine aminomutase [Taxus wallichiana var. chinensis]	RecName: Full=Phenylalanine ammonia-lyase 1;^Eukaryota; Viridiplantae; Streptophyta; Embryophyta; Tracheophyta; Spermatophyta; Magnoliophyta; eudicotyledons; core eudicotyledons; rosids; malvids; Brassicales; Brassicaceae; Camelineae; Arabidopsis	RecName: Full=Phenylalanine ammonia-lyase 1;^Eukaryota; Viridiplantae; Streptophyta; Embryophyta; Tracheophyta; Spermatophyta; Magnoliophyta; eudicotyledons; core eudicotyledons; rosids; malvids; Brassicales; Brassicaceae; Camelineae; Arabidopsis	Aromatic amino acid lyase	Histidine ammonia-lyase	GO:0009800|cinnamic acid biosynthetic process;GO:0009819|drought recovery;GO:0006559|L-phenylalanine catabolic process;GO:0046274|lignin catabolic process;GO:0009555|pollen development;GO:0080167|response to karrikin;GO:0006979|response to oxidative stress;GO:0010224|response to UV-B;GO:0046244|salicylic acid catabolic process	GO:0045548|phenylalanine ammonia-lyase activity	GO:0005737|cytoplasm	K10775|E4.3.1.24; phenylalanine ammonia-lyase [EC:4.3.1.24]	map01110|Biosynthesis of secondary metabolites;map01100|Metabolic pathways;map00940|Phenylpropanoid biosynthesis;map00360|Phenylalanine metabolism
c42021_g1	0.346974	-1.5271	down	yes	Picea glauca clone GQ03809_A20 mRNA sequence	PREDICTED: beta-fructofuranosidase, insoluble isoenzyme CWINV1-like [Prunus mume]	RecName: Full=Beta-fructofuranosidase, insoluble isoenzyme CWINV1;^Eukaryota; Viridiplantae; Streptophyta; Embryophyta; Tracheophyta; Spermatophyta; Magnoliophyta; eudicotyledons; core eudicotyledons; rosids; malvids; Brassicales; Brassicaceae; Camelineae; Arabidopsis	RecName: Full=Beta-fructofuranosidase, insoluble isoenzyme CWINV1;^Eukaryota; Viridiplantae; Streptophyta; Embryophyta; Tracheophyta; Spermatophyta; Magnoliophyta; eudicotyledons; core eudicotyledons; rosids; malvids; Brassicales; Brassicaceae; Camelineae; Arabidopsis	Glycosyl hydrolases family 32 N-terminal domain	Beta-fructosidases (levanase/invertase)	GO:0080167|response to karrikin;GO:0009611|response to wounding;GO:0005986|sucrose biosynthetic process	GO:0004564|beta-fructofuranosidase activity;GO:0004575|sucrose alpha-glucosidase activity	GO:0048046|apoplast;GO:0005618|cell wall;GO:0005886|plasma membrane	K01193|E3.2.1.26, sacA; beta-fructofuranosidase [EC:3.2.1.26]	map01100|Metabolic pathways;map00500|Starch and sucrose metabolism;map00052|Galactose metabolism
c64289_g1	0.0910023	-3.45795	down	yes	Pinus taeda isolate 4791 anonymous locus 0_6545_01 genomic sequence	hypothetical protein 0_6545_01, partial [Pinus taeda]	RecName: Full=Flavonol synthase/flavanone 3-hydroxylase;^Eukaryota; Viridiplantae; Streptophyta; Embryophyta; Tracheophyta; Spermatophyta; Magnoliophyta; eudicotyledons; core eudicotyledons; rosids; malvids; Brassicales; Brassicaceae; Camelineae; Arabidopsis	RecName: Full=Flavonol synthase/flavanone 3-hydroxylase;^Eukaryota; Viridiplantae; Streptophyta; Embryophyta; Tracheophyta; Spermatophyta; Magnoliophyta; eudicotyledons; core eudicotyledons; rosids; malvids; Brassicales; Brassicaceae; Camelineae; Arabidopsis	non-haem dioxygenase in morphine synthesis N-terminal	Isopenicillin N synthase and related dioxygenases	GO:0009733|response to auxin stimulus;GO:0080167|response to karrikin	GO:0045431|flavonol synthase activity;GO:0031418|L-ascorbic acid binding;GO:0046872|metal ion binding;GO:0045486|naringenin 3-dioxygenase activity;GO:0016702|oxidoreductase activity, acting on single donors with incorporation of molecular oxygen, incorporation of two atoms of oxygen	GO:0005737|cytoplasm;GO:0005634|nucleus	K05278|FLS; flavonol synthase [EC:1.14.11.23]	map01100|Metabolic pathways;map00941|Flavonoid biosynthesis;map01110|Biosynthesis of secondary metabolites
c70728_g1	0.231895	-2.10846	down	yes	Picea glauca clone GQ0134_O15 mRNA sequence	predicted protein [Arabidopsis lyrata subsp. lyrata]	RecName: Full=Probable lipoate-protein ligase A;^Bacteria; Tenericutes; Mollicutes; Mycoplasmataceae; Mycoplasma	RecName: Full=Probable lipoate-protein ligase A;^Bacteria; Tenericutes; Mollicutes; Mycoplasmataceae; Mycoplasma	Biotin/lipoate A/B protein ligase family	Lipoate-protein ligase A	GO:0009249|protein lipoylation	GO:0005524|ATP binding;GO:0016740|transferase activity	GO:0005737|cytoplasm	K03800|lplA; lipoate-protein ligase A [EC:2.7.7.63]	map00785|Lipoic acid metabolism;map01100|Metabolic pathways
c72401_g2	0.42176	-1.2455	down	yes	Picea sitchensis clone WS0463_M05 unknown mRNA	unknown [Picea sitchensis]	RecName: Full=L-gulonolactone oxidase;^Eukaryota; Metazoa; Chordata; Craniata; Vertebrata; Euteleostomi; Mammalia; Eutheria; Laurasiatheria; Cetartiodactyla; Suina; Suidae; Sus	RecName: Full=L-gulonolactone oxidase;^Eukaryota; Metazoa; Chordata; Craniata; Vertebrata; Euteleostomi; Mammalia; Eutheria; Laurasiatheria; Cetartiodactyla; Suina; Suidae; Sus	D-arabinono-1,4-lactone oxidase	FAD/FMN-containing dehydrogenases	GO:0019853|L-ascorbic acid biosynthetic process	GO:0003885|D-arabinono-1,4-lactone oxidase activity;GO:0050660|flavin adenine dinucleotide binding;GO:0050105|L-gulonolactone oxidase activity;GO:0008762|UDP-N-acetylmuramate dehydrogenase activity	GO:0005789|endoplasmic reticulum membrane;GO:0016021|integral to membrane	K00103|GULO; L-gulonolactone oxidase [EC:1.1.3.8]	map01100|Metabolic pathways;map00053|Ascorbate and aldarate metabolism
c63235_g1	0.0730049	-3.77586	down	yes	Picea sitchensis clone WS0462_B08 unknown mRNA	unknown [Picea sitchensis]	RecName: Full=Abscisic acid receptor PYL5;^Eukaryota; Viridiplantae; Streptophyta; Embryophyta; Tracheophyta; Spermatophyta; Magnoliophyta; eudicotyledons; core eudicotyledons; rosids; malvids; Brassicales; Brassicaceae; Camelineae; Arabidopsis	RecName: Full=Abscisic acid receptor PYL5;^Eukaryota; Viridiplantae; Streptophyta; Embryophyta; Tracheophyta; Spermatophyta; Magnoliophyta; eudicotyledons; core eudicotyledons; rosids; malvids; Brassicales; Brassicaceae; Camelineae; Arabidopsis	Polyketide cyclase / dehydrase and lipid transport	Domain present in ubiquitin-regulatory proteins	GO:0009738|abscisic acid mediated signaling pathway	GO:0010427|abscisic acid binding;GO:0004872|receptor activity	GO:0005737|cytoplasm;GO:0005634|nucleus	K14496|PYL; abscisic acid receptor PYR/PYL family	map04075|Plant hormone signal transduction
c61361_g1	0.417254	-1.261	down	yes	Picea sitchensis clone WS02752_E12 unknown mRNA	unknown [Picea sitchensis]	RecName: Full=Dihydrolipoyllysine-residue acetyltransferase component 2 of pyruvate dehydrogenase complex, mitochondrial;^Eukaryota; Viridiplantae; Streptophyta; Embryophyta; Tracheophyta; Spermatophyta; Magnoliophyta; eudicotyledons; core eudicotyledons; rosids; malvids; Brassicales; Brassicaceae; Camelineae; Arabidopsis	RecName: Full=Dihydrolipoyllysine-residue acetyltransferase component 2 of pyruvate dehydrogenase complex, mitochondrial;^Eukaryota; Viridiplantae; Streptophyta; Embryophyta; Tracheophyta; Spermatophyta; Magnoliophyta; eudicotyledons; core eudicotyledons; rosids; malvids; Brassicales; Brassicaceae; Camelineae; Arabidopsis	Biotin-requiring enzyme	Pyruvate/2-oxoglutarate dehydrogenase complex, dihydrolipoamide acyltransferase (E2) component, and related enzymes	GO:0006096|glycolysis;GO:0006090|pyruvate metabolic process	GO:0005507|copper ion binding;GO:0004742|dihydrolipoyllysine-residue acetyltransferase activity	GO:0009941|chloroplast envelope;GO:0005759|mitochondrial matrix;GO:0005739|mitochondrion;GO:0045254|pyruvate dehydrogenase complex	K00627|DLAT, aceF, pdhC; pyruvate dehydrogenase E2 component (dihydrolipoamide acetyltransferase) [EC:2.3.1.12]	map00620|Pyruvate metabolism;map01200|Carbon metabolism;map00020|Citrate cycle (TCA cycle);map00010|Glycolysis / Gluconeogenesis;map01110|Biosynthesis of secondary metabolites;map01100|Metabolic pathways;map01120|Microbial metabolism in diverse environments;map01130|Biosynthesis of antibiotics
c67803_g2	0.38681	-1.3703	down	yes	Picea sitchensis clone WS02726_F21 unknown mRNA	unknown [Picea sitchensis]	RecName: Full=Serine/threonine-protein kinase CTR1;^Eukaryota; Viridiplantae; Streptophyta; Embryophyta; Tracheophyta; Spermatophyta; Magnoliophyta; eudicotyledons; core eudicotyledons; rosids; malvids; Brassicales; Brassicaceae; Camelineae; Arabidopsis	RecName: Full=Serine/threonine-protein kinase CTR1;^Eukaryota; Viridiplantae; Streptophyta; Embryophyta; Tracheophyta; Spermatophyta; Magnoliophyta; eudicotyledons; core eudicotyledons; rosids; malvids; Brassicales; Brassicaceae; Camelineae; Arabidopsis	PAS fold	Serine/threonine protein kinase	GO:0071281|cellular response to iron ion;GO:0009873|ethylene mediated signaling pathway;GO:0009686|gibberellin biosynthetic process;GO:0010105|negative regulation of ethylene mediated signaling pathway;GO:0046777|protein autophosphorylation;GO:2000069|regulation of post-embryonic root development;GO:2000035|regulation of stem cell division;GO:0048510|regulation of timing of transition from vegeta…	GO:0005524|ATP binding;GO:0004674|protein serine/threonine kinase activity;GO:0004712|protein serine/threonine/tyrosine kinase activity	GO:0005789|endoplasmic reticulum membrane	K14510|CTR1; serine/threonine-protein kinase CTR1 [EC:2.7.11.1]	map04075|Plant hormone signal transduction
c61999_g1	44.6988	5.48216	up	yes	Picea glauca clone GQ03713_I22 mRNA sequence	PREDICTED: protein TRANSPARENT TESTA 12 [Amborella trichopoda]	RecName: Full=Protein TRANSPARENT TESTA 12;^Eukaryota; Viridiplantae; Streptophyta; Embryophyta; Tracheophyta; Spermatophyta; Magnoliophyta; eudicotyledons; core eudicotyledons; rosids; malvids; Brassicales; Brassicaceae; Camelineae; Arabidopsis	RecName: Full=Protein TRANSPARENT TESTA 12;^Eukaryota; Viridiplantae; Streptophyta; Embryophyta; Tracheophyta; Spermatophyta; Magnoliophyta; eudicotyledons; core eudicotyledons; rosids; malvids; Brassicales; Brassicaceae; Camelineae; Arabidopsis	MatE	Na+-driven multidrug efflux pump	GO:0009813|flavonoid biosynthetic process;GO:0010231|maintenance of seed dormancy;GO:0010023|proanthocyanidin biosynthetic process	GO:0015238|drug transmembrane transporter activity;GO:0015299|solute:hydrogen antiporter activity	GO:0016021|integral to membrane;GO:0009705|plant-type vacuole membrane	K03327|TC.MATE, SLC47A, norM, mdtK, dinF; multidrug resistance protein, MATE family	.
c54417_g1	0.241269	-2.05128	down	yes	Picea glauca clone GQ02816_J10 mRNA sequence	PREDICTED: protein transport protein SEC23-like [Nelumbo nucifera]	RecName: Full=Protein transport protein SEC23;^Eukaryota; Fungi; Dikarya; Basidiomycota; Ustilaginomycotina; Ustilaginomycetes; Ustilaginales; Ustilaginaceae; Ustilago	RecName: Full=Protein transport protein SEC23;^Eukaryota; Fungi; Dikarya; Basidiomycota; Ustilaginomycotina; Ustilaginomycetes; Ustilaginales; Ustilaginaceae; Ustilago	Sec23/Sec24 zinc finger	Vesicle coat complex COPII, subunit SEC23	GO:0006888|ER to Golgi vesicle-mediated transport;GO:0006886|intracellular protein transport	GO:0046872|metal ion binding;GO:0008270|zinc ion binding	GO:0030127|COPII vesicle coat;GO:0005789|endoplasmic reticulum membrane;GO:0000139|Golgi membrane	K14006|SEC23; protein transport protein SEC23	map04141|Protein processing in endoplasmic reticulum
c60909_g1	4.1873	2.06602	up	yes	Picea glauca clone GQ04002_A14 mRNA sequence	lambda class glutathione S-transferase [Larix kaempferi]	RecName: Full=Glutathione S-transferase L3;^Eukaryota; Viridiplantae; Streptophyta; Embryophyta; Tracheophyta; Spermatophyta; Magnoliophyta; eudicotyledons; core eudicotyledons; rosids; malvids; Brassicales; Brassicaceae; Camelineae; Arabidopsis	RecName: Full=Glutathione S-transferase L3;^Eukaryota; Viridiplantae; Streptophyta; Embryophyta; Tracheophyta; Spermatophyta; Magnoliophyta; eudicotyledons; core eudicotyledons; rosids; malvids; Brassicales; Brassicaceae; Camelineae; Arabidopsis	Glutathione S-transferase, C-terminal domain	Glutathione S-transferase	GO:0046686|response to cadmium ion;GO:0009636|response to toxin	GO:0004364|glutathione transferase activity	GO:0005829|cytosol	K00799|GST, gst; glutathione S-transferase [EC:2.5.1.18]	map05204|Chemical carcinogenesis;map00982|Drug metabolism - cytochrome P450;map00480|Glutathione metabolism;map00980|Metabolism of xenobiotics by cytochrome P450
c59503_g1	0.424476	-1.23625	down	yes	Picea glauca clone GQ03719_E05 mRNA sequence	unknown [Picea sitchensis]	RecName: Full=Pre-mRNA-splicing factor SF2;^Eukaryota; Viridiplantae; Streptophyta; Embryophyta; Tracheophyta; Spermatophyta; Magnoliophyta; eudicotyledons; core eudicotyledons; rosids; malvids; Brassicales; Brassicaceae; Camelineae; Arabidopsis	RecName: Full=Pre-mRNA-splicing factor SF2;^Eukaryota; Viridiplantae; Streptophyta; Embryophyta; Tracheophyta; Spermatophyta; Magnoliophyta; eudicotyledons; core eudicotyledons; rosids; malvids; Brassicales; Brassicaceae; Camelineae; Arabidopsis	RNA recognition motif. (a.k.a. RRM, RBD, or RNP domain)	RNA-binding proteins (RRM domain)	GO:0006397|mRNA processing;GO:0008380|RNA splicing	GO:0000166|nucleotide binding;GO:0003723|RNA binding	GO:0035061|interchromatin granule;GO:0016607|nuclear speck	K12890|SFRS1_9; splicing factor, arginine/serine-rich 1/9	map05168|Herpes simplex infection;map03040|Spliceosome
c82690_g1	0.439105	-1.18736	down	yes	Solanum lycopersicum cDNA, clone: LEFL1027DG06, HTC in leaf	PREDICTED: probable 3-hydroxyisobutyrate dehydrogenase, mitochondrial [Amborella trichopoda]	RecName: Full=Probable 3-hydroxyisobutyrate dehydrogenase, mitochondrial;^Eukaryota; Viridiplantae; Streptophyta; Embryophyta; Tracheophyta; Spermatophyta; Magnoliophyta; eudicotyledons; core eudicotyledons; rosids; malvids; Brassicales; Brassicaceae; Camelineae; Arabidopsis	RecName: Full=Probable 3-hydroxyisobutyrate dehydrogenase, mitochondrial;^Eukaryota; Viridiplantae; Streptophyta; Embryophyta; Tracheophyta; Spermatophyta; Magnoliophyta; eudicotyledons; core eudicotyledons; rosids; malvids; Brassicales; Brassicaceae; Camelineae; Arabidopsis	D-isomer specific 2-hydroxyacid dehydrogenase, NAD binding domain	3-hydroxyisobutyrate dehydrogenase and related beta-hydroxyacid dehydrogenases	GO:0006098|pentose-phosphate shunt;GO:0006573|valine metabolic process	GO:0008442|3-hydroxyisobutyrate dehydrogenase activity;GO:0051287|NAD binding;GO:0004616|phosphogluconate dehydrogenase (decarboxylating) activity	GO:0005739|mitochondrion	K00020|E1.1.1.31, mmsB; 3-hydroxyisobutyrate dehydrogenase [EC:1.1.1.31]	map00280|Valine, leucine and isoleucine degradation;map01100|Metabolic pathways
c59461_g1	0.242007	-2.04688	down	yes	Picea sitchensis clone WS0273_K12 unknown mRNA	unknown [Picea sitchensis]	RecName: Full=Malonate--CoA ligase;^Eukaryota; Viridiplantae; Streptophyta; Embryophyta; Tracheophyta; Spermatophyta; Magnoliophyta; eudicotyledons; core eudicotyledons; rosids; malvids; Brassicales; Brassicaceae; Camelineae; Arabidopsis	RecName: Full=Malonate--CoA ligase;^Eukaryota; Viridiplantae; Streptophyta; Embryophyta; Tracheophyta; Spermatophyta; Magnoliophyta; eudicotyledons; core eudicotyledons; rosids; malvids; Brassicales; Brassicaceae; Camelineae; Arabidopsis	AMP-binding enzyme	Acyl-CoA synthetases (AMP-forming)/AMP-acid ligases II	GO:0006631|fatty acid metabolic process;GO:0090410|malonate catabolic process	GO:0090409|malonyl-CoA synthetase activity	GO:0005829|cytosol;GO:0016020|membrane;GO:0005634|nucleus	K18660|ACSF3; malonyl-CoA/methylmalonyl-CoA synthetase [EC:6.2.1.-]	map00280|Valine, leucine and isoleucine degradation
c72524_g2	3.30238	1.72351	up	yes	Picea glauca clone GQ04006_I24 mRNA sequence	unnamed protein product [Vitis vinifera]	RecName: Full=Probable glycerophosphoryl diester phosphodiesterase 1;^Eukaryota; Viridiplantae; Streptophyta; Embryophyta; Tracheophyta; Spermatophyta; Magnoliophyta; eudicotyledons; core eudicotyledons; rosids; malvids; Brassicales; Brassicaceae; Camelineae; Arabidopsis	RecName: Full=Probable glycerophosphoryl diester phosphodiesterase 1;^Eukaryota; Viridiplantae; Streptophyta; Embryophyta; Tracheophyta; Spermatophyta; Magnoliophyta; eudicotyledons; core eudicotyledons; rosids; malvids; Brassicales; Brassicaceae; Camelineae; Arabidopsis`sp|Q9FJ62|GLPQ1_ARATH	Glycerophosphoryl diester phosphodiesterase family	Glycerophosphoryl diester phosphodiesterase	GO:0006071|glycerol metabolic process;GO:0010442|guard cell morphogenesis;GO:0006629|lipid metabolic process;GO:0052541|plant-type cell wall cellulose metabolic process;GO:0010026|trichome differentiation	GO:0008889|glycerophosphodiester phosphodiesterase activity	GO:0046658|anchored to plasma membrane;GO:0009506|plasmodesma	.	.
c52271_g1	0.428823	-1.22155	down	yes	Picea glauca clone GQ03307_B18 mRNA sequence	unknown [Picea sitchensis]	RecName: Full=Transcription initiation factor IIA subunit 1;^Eukaryota; Amoebozoa; Mycetozoa; Dictyosteliida; Dictyostelium	RecName: Full=Transcription initiation factor IIA subunit 1;^Eukaryota; Metazoa; Chordata; Craniata; Vertebrata; Euteleostomi; Mammalia; Eutheria; Euarchontoglires; Primates; Haplorrhini; Catarrhini; Hominidae; Homo	Transcription factor IIA, alpha/beta subunit	Transcription initiation factor IIA, large chain	GO:0006355|regulation of transcription, DNA-dependent;GO:0006368|transcription elongation from RNA polymerase II promoter;GO:0006367|transcription initiation from RNA polymerase II promoter;GO:0016032|viral reproduction	GO:0003677|DNA binding;GO:0003713|transcription coactivator activity	GO:0005672|transcription factor TFIIA complex	K03122|TFIIA1, GTF2A1, TOA1; transcription initiation factor TFIIA large subunit	map03022|Basal transcription factors;map05203|Viral carcinogenesis
c67393_g1	4.25043	2.08761	up	yes	Picea glauca clone GQ03902_G16 mRNA sequence	unknown [Picea sitchensis]	RecName: Full=Beta-glucosidase 42;^Eukaryota; Viridiplantae; Streptophyta; Embryophyta; Tracheophyta; Spermatophyta; Magnoliophyta; eudicotyledons; core eudicotyledons; rosids; malvids; Brassicales; Brassicaceae; Camelineae; Arabidopsis	RecName: Full=Beta-glucosidase 42;^Eukaryota; Viridiplantae; Streptophyta; Embryophyta; Tracheophyta; Spermatophyta; Magnoliophyta; eudicotyledons; core eudicotyledons; rosids; malvids; Brassicales; Brassicaceae; Camelineae; Arabidopsis	Glycosyl hydrolase family 1	Beta-glucosidase/6-phospho-beta-glucosidase/beta-galactosidase	GO:0071369|cellular response to ethylene stimulus;GO:0071281|cellular response to iron ion;GO:0071732|cellular response to nitric oxide;GO:0030245|cellulose catabolic process	GO:0008422|beta-glucosidase activity;GO:0043169|cation binding	GO:0005829|cytosol	K01188|E3.2.1.21; beta-glucosidase [EC:3.2.1.21]	map01110|Biosynthesis of secondary metabolites;map01100|Metabolic pathways;map00940|Phenylpropanoid biosynthesis;map00460|Cyanoamino acid metabolism;map00500|Starch and sucrose metabolism
c67251_g1	8.95938	3.1634	up	yes	Picea glauca clone GQ02614_F04 mRNA sequence	PREDICTED: proton-coupled amino acid transporter 3-like [Nicotiana sylvestris]	RecName: Full=Proton-coupled amino acid transporter 1;^Eukaryota; Metazoa; Chordata; Craniata; Vertebrata; Euteleostomi; Mammalia; Eutheria; Euarchontoglires; Primates; Haplorrhini; Catarrhini; Hominidae; Homo	RecName: Full=Proton-coupled amino acid transporter 1;^Eukaryota; Metazoa; Chordata; Craniata; Vertebrata; Euteleostomi; Mammalia; Eutheria; Euarchontoglires; Primates; Haplorrhini; Catarrhini; Hominidae; Homo	Transmembrane amino acid transporter protein	Amino acid permeases	GO:0006865|amino acid transport;GO:0055085|transmembrane transport	GO:0015187|glycine transmembrane transporter activity;GO:0015078|hydrogen ion transmembrane transporter activity;GO:0015180|L-alanine transmembrane transporter activity;GO:0015193|L-proline transmembrane transporter activity;GO:0015293|symporter activity	GO:0005783|endoplasmic reticulum;GO:0016021|integral to membrane;GO:0005765|lysosomal membrane;GO:0005886|plasma membrane	K14209|SLC36A, PAT; solute carrier family 36 (proton-coupled amino acid transporter)	.
c13551_g1	0.40823	-1.29254	down	yes	Picea sitchensis clone WS0291_H12 unknown mRNA	unknown [Picea sitchensis]	RecName: Full=Probable sulfate transporter 3.4;^Eukaryota; Viridiplantae; Streptophyta; Embryophyta; Tracheophyta; Spermatophyta; Magnoliophyta; eudicotyledons; core eudicotyledons; rosids; malvids; Brassicales; Brassicaceae; Camelineae; Arabidopsis	RecName: Full=Probable sulfate transporter 3.4;^Eukaryota; Viridiplantae; Streptophyta; Embryophyta; Tracheophyta; Spermatophyta; Magnoliophyta; eudicotyledons; core eudicotyledons; rosids; malvids; Brassicales; Brassicaceae; Camelineae; Arabidopsis	STAS domain	Sulfate permease and related transporters (MFS superfamily)	GO:0008272|sulfate transport	GO:0008271|secondary active sulfate transmembrane transporter activity;GO:0015293|symporter activity	GO:0016021|integral to membrane;GO:0009506|plasmodesma	K17471|SULTR3; sulfate transporter 3	.
c52681_g1	4.37829	2.13037	up	yes	Bipolaris oryzae ATCC 44560 hypothetical protein partial mRNA	hypothetical protein SNOG_15659 [Phaeosphaeria nodorum SN15]	RecName: Full=ATP synthase subunit 5, mitochondrial;^Eukaryota; Fungi; Dikarya; Ascomycota; Pezizomycotina; Sordariomycetes; Sordariomycetidae; Sordariales; Sordariaceae; Neurospora	RecName: Full=ATP synthase subunit 5, mitochondrial;^Eukaryota; Fungi; Dikarya; Ascomycota; Pezizomycotina; Sordariomycetes; Sordariomycetidae; Sordariales; Sordariaceae; Neurospora	ATP synthase delta (OSCP) subunit	F0F1-type ATP synthase, delta subunit (mitochondrial oligomycin sensitivity protein)	GO:0015986|ATP synthesis coupled proton transport	GO:0046933|hydrogen ion transporting ATP synthase activity, rotational mechanism	GO:0005743|mitochondrial inner membrane	K02137|ATPeF0O, ATP5O, ATP5; F-type H+-transporting ATPase subunit O	map00190|Oxidative phosphorylation;map05016|Huntington's disease;map05010|Alzheimer's disease;map01100|Metabolic pathways;map05012|Parkinson's disease
c68692_g3	0.336209	-1.57257	down	yes	Picea glauca clone GQ03405_L07 mRNA sequence	PREDICTED: glyoxylate/hydroxypyruvate reductase A HPR2-like [Fragaria vesca subsp. vesca]	RecName: Full=Glyoxylate/hydroxypyruvate reductase A HPR2;^Eukaryota; Viridiplantae; Streptophyta; Embryophyta; Tracheophyta; Spermatophyta; Magnoliophyta; eudicotyledons; core eudicotyledons; rosids; malvids; Brassicales; Brassicaceae; Camelineae; Arabidopsis	RecName: Full=Glyoxylate/hydroxypyruvate reductase A HPR2;^Eukaryota; Viridiplantae; Streptophyta; Embryophyta; Tracheophyta; Spermatophyta; Magnoliophyta; eudicotyledons; core eudicotyledons; rosids; malvids; Brassicales; Brassicaceae; Camelineae; Arabidopsis	D-isomer specific 2-hydroxyacid dehydrogenase, catalytic domain	Lactate dehydrogenase and related dehydrogenases	GO:0009854|oxidative photosynthetic carbon pathway	GO:0030267|glyoxylate reductase (NADP) activity;GO:0016618|hydroxypyruvate reductase activity;GO:0051287|NAD binding	GO:0005829|cytosol	K15919|HPR2; hydroxypyruvate reductase 2	map01200|Carbon metabolism;map00630|Glyoxylate and dicarboxylate metabolism;map00260|Glycine, serine and threonine metabolism;map01110|Biosynthesis of secondary metabolites;map01100|Metabolic pathways;map01130|Biosynthesis of antibiotics
c63563_g1	3.24986	1.70038	up	yes	Picea glauca clone GQ0191_L06 mRNA sequence	predicted protein [Physcomitrella patens]	RecName: Full=Cadmium/zinc-transporting ATPase HMA2;^Eukaryota; Viridiplantae; Streptophyta; Embryophyta; Tracheophyta; Spermatophyta; Magnoliophyta; eudicotyledons; core eudicotyledons; rosids; malvids; Brassicales; Brassicaceae; Camelineae; Arabidopsis	RecName: Full=Cadmium/zinc-transporting ATPase HMA2;^Eukaryota; Viridiplantae; Streptophyta; Embryophyta; Tracheophyta; Spermatophyta; Magnoliophyta; eudicotyledons; core eudicotyledons; rosids; malvids; Brassicales; Brassicaceae; Camelineae; Arabidopsis	E1-E2 ATPase	Cation transport ATPase	GO:0006754|ATP biosynthetic process;GO:0055069|zinc ion homeostasis	GO:0005524|ATP binding;GO:0008551|cadmium-exporting ATPase activity;GO:0046872|metal ion binding;GO:0016463|zinc-exporting ATPase activity	GO:0016021|integral to membrane;GO:0005886|plasma membrane	K01534|zntA; Cd2+/Zn2+-exporting ATPase [EC:3.6.3.3 3.6.3.5]	.
c72834_g1	2.3555	1.23603	up	yes	Picea glauca clone GQ03226_N17 mRNA sequence	PREDICTED: putative L-ascorbate peroxidase 6 isoform X1 [Vitis vinifera]	RecName: Full=Putative L-ascorbate peroxidase 6;^Eukaryota; Viridiplantae; Streptophyta; Embryophyta; Tracheophyta; Spermatophyta; Magnoliophyta; eudicotyledons; core eudicotyledons; rosids; malvids; Brassicales; Brassicaceae; Camelineae; Arabidopsis`sp|Q8GY91|APX6_ARATH	RecName: Full=Putative L-ascorbate peroxidase 6;^Eukaryota; Viridiplantae; Streptophyta; Embryophyta; Tracheophyta; Spermatophyta; Magnoliophyta; eudicotyledons; core eudicotyledons; rosids; malvids; Brassicales; Brassicaceae; Camelineae; Arabidopsis	Peroxidase	Catalase (peroxidase I)	GO:0042744|hydrogen peroxide catabolic process	GO:0020037|heme binding;GO:0016688|L-ascorbate peroxidase activity;GO:0046872|metal ion binding	GO:0005829|cytosol	K00434|E1.11.1.11; L-ascorbate peroxidase [EC:1.11.1.11]	map00053|Ascorbate and aldarate metabolism;map00480|Glutathione metabolism
c67061_g3	0.0839755	-3.57389	down	yes	Picea sitchensis clone WS02924_J21 unknown mRNA	unknown [Picea sitchensis]	RecName: Full=6-phosphofructokinase 2;^Eukaryota; Viridiplantae; Streptophyta; Embryophyta; Tracheophyta; Spermatophyta; Magnoliophyta; eudicotyledons; core eudicotyledons; rosids; malvids; Brassicales; Brassicaceae; Camelineae; Arabidopsis	RecName: Full=6-phosphofructokinase 2;^Eukaryota; Viridiplantae; Streptophyta; Embryophyta; Tracheophyta; Spermatophyta; Magnoliophyta; eudicotyledons; core eudicotyledons; rosids; malvids; Brassicales; Brassicaceae; Camelineae; Arabidopsis	Phosphofructokinase	6-phosphofructokinase	GO:0006002|fructose 6-phosphate metabolic process;GO:0006096|glycolysis	GO:0003872|6-phosphofructokinase activity;GO:0005524|ATP binding	GO:0005945|6-phosphofructokinase complex;GO:0005829|cytosol	K00850|pfkA, PFK; 6-phosphofructokinase 1 [EC:2.7.1.11]	map00030|Pentose phosphate pathway;map04152|AMPK signaling pathway;map00052|Galactose metabolism;map00680|Methane metabolism;map01200|Carbon metabolism;map01230|Biosynthesis of amino acids;map00010|Glycolysis / Gluconeogenesis;map05230|Central carbon metabolism in cancer;map01110|Biosynthesis of secondary metabolites;map03018|RNA degradation;map00051|Fructose and mannose metabolism;map01100|Metab…
c45921_g1	0.472486	-1.08166	down	yes	Picea sitchensis clone WS02726_K15 unknown mRNA	unknown [Picea sitchensis]	RecName: Full=Probable protein arginine N-methyltransferase 1;^Eukaryota; Viridiplantae; Streptophyta; Embryophyta; Tracheophyta; Spermatophyta; Magnoliophyta; Liliopsida; Poales; Poaceae; BEP clade; Ehrhartoideae; Oryzeae; Oryza	RecName: Full=Probable protein arginine N-methyltransferase 1;^Eukaryota; Viridiplantae; Streptophyta; Embryophyta; Tracheophyta; Spermatophyta; Magnoliophyta; Liliopsida; Poales; Poaceae; BEP clade; Ehrhartoideae; Oryzeae; Oryza	PRMT5 arginine-N-methyltransferase	SAM-dependent methyltransferases	GO:0006479|protein methylation	GO:0008168|methyltransferase activity	GO:0005634|nucleus	K11434|PRMT1; protein arginine N-methyltransferase 1 [EC:2.1.1.-]	map04922|Glucagon signaling pathway;map04068|FoxO signaling pathway
c59995_g1	2.2552	1.17326	up	yes	Picea sitchensis clone WS02719_H05 unknown mRNA	unknown [Picea sitchensis]	RecName: Full=Chitinase-like protein 1;^Eukaryota; Viridiplantae; Streptophyta; Embryophyta; Tracheophyta; Spermatophyta; Magnoliophyta; eudicotyledons; core eudicotyledons; rosids; malvids; Brassicales; Brassicaceae; Camelineae; Arabidopsis	RecName: Full=Chitinase-like protein 1;^Eukaryota; Viridiplantae; Streptophyta; Embryophyta; Tracheophyta; Spermatophyta; Magnoliophyta; eudicotyledons; core eudicotyledons; rosids; malvids; Brassicales; Brassicaceae; Camelineae; Arabidopsis	Chitinase class I	Uncharacterized protein contain chitin-binding domain type 3	GO:0016998|cell wall macromolecule catabolic process;GO:0030244|cellulose biosynthetic process;GO:0006032|chitin catabolic process;GO:0009873|ethylene mediated signaling pathway;GO:0009809|lignin biosynthetic process;GO:0009825|multidimensional cell growth;GO:0043255|regulation of carbohydrate biosynthetic process;GO:0010337|regulation of salicylic acid metabolic process;GO:0009735|response to cy…	GO:0030247|polysaccharide binding	GO:0048046|apoplast;GO:0005794|Golgi apparatus	.	.
c69290_g2	6.94076	2.79509	up	yes	Kazachstania africana CBS 2517 hypothetical protein (KAFR0B02190), partial mRNA	unknown [Picea sitchensis]	RecName: Full=Serine/threonine-protein phosphatase PP1 isozyme 3;^Eukaryota; Viridiplantae; Streptophyta; Embryophyta; Tracheophyta; Spermatophyta; Magnoliophyta; eudicotyledons; core eudicotyledons; rosids; malvids; Brassicales; Brassicaceae; Camelineae; Arabidopsis	RecName: Full=Serine/threonine-protein phosphatase PP1 isozyme 3;^Eukaryota; Viridiplantae; Streptophyta; Embryophyta; Tracheophyta; Spermatophyta; Magnoliophyta; eudicotyledons; core eudicotyledons; rosids; malvids; Brassicales; Brassicaceae; Camelineae; Arabidopsis	Calcineurin-like phosphoesterase	Diadenosine tetraphosphatase and related serine/threonine protein phosphatases	GO:0006470|protein dephosphorylation	GO:0046872|metal ion binding;GO:0004722|protein serine/threonine phosphatase activity	GO:0005730|nucleolus;GO:0000164|protein phosphatase type 1 complex	K06269|PPP1C; serine/threonine-protein phosphatase PP1 catalytic subunit [EC:3.1.3.16]	map03015|mRNA surveillance pathway;map04750|Inflammatory mediator regulation of TRP channels;map04114|Oocyte meiosis;map04113|Meiosis - yeast;map05205|Proteoglycans in cancer;map04611|Platelet activation;map04510|Focal adhesion;map04022|cGMP-PKG signaling pathway;map04720|Long-term potentiation;map04921|Oxytocin signaling pathway;map04261|Adrenergic signaling in cardiomyocytes;map04024|cAMP signa…
c70053_g1	0.331683	-1.59213	down	yes	Picea glauca clone GQ02815_M12 mRNA sequence	PREDICTED: probable adenylate kinase 1, chloroplastic [Elaeis guineensis]	RecName: Full=Probable adenylate kinase 1, chloroplastic;^Eukaryota; Viridiplantae; Streptophyta; Embryophyta; Tracheophyta; Spermatophyta; Magnoliophyta; eudicotyledons; core eudicotyledons; rosids; malvids; Brassicales; Brassicaceae; Camelineae; Arabidopsis	RecName: Full=Probable adenylate kinase 1, chloroplastic;^Eukaryota; Viridiplantae; Streptophyta; Embryophyta; Tracheophyta; Spermatophyta; Magnoliophyta; eudicotyledons; core eudicotyledons; rosids; malvids; Brassicales; Brassicaceae; Camelineae; Arabidopsis	Adenylate kinase	Adenylate kinase and related kinases	GO:0008652|cellular amino acid biosynthetic process;GO:0048364|root development;GO:0048367|shoot development	GO:0004017|adenylate kinase activity;GO:0005524|ATP binding	GO:0009570|chloroplast stroma;GO:0005634|nucleus	K00939|adk, AK; adenylate kinase [EC:2.7.4.3]	map01100|Metabolic pathways;map01130|Biosynthesis of antibiotics;map01110|Biosynthesis of secondary metabolites;map00230|Purine metabolism
c83190_g1	2.32911	1.21978	up	yes	Picea glauca clone GQ01305_G14 mRNA sequence	hypothetical protein SELMODRAFT_98770 [Selaginella moellendorffii]	RecName: Full=dCTP pyrophosphatase 1;^Eukaryota; Metazoa; Chordata; Craniata; Vertebrata; Euteleostomi; Mammalia; Eutheria; Euarchontoglires; Glires; Rodentia; Sciurognathi; Muroidea; Muridae; Murinae; Mus; Mus	RecName: Full=dCTP pyrophosphatase 1;^Eukaryota; Metazoa; Chordata; Craniata; Vertebrata; Euteleostomi; Mammalia; Eutheria; Euarchontoglires; Glires; Rodentia; Sciurognathi; Muroidea; Muridae; Murinae; Mus; Mus	MazG nucleotide pyrophosphohydrolase domain	Dctp pyrophosphatase 1	GO:0009143|nucleoside triphosphate catabolic process;GO:0051289|protein homotetramerization	GO:0047840|dCTP diphosphatase activity;GO:0000287|magnesium ion binding;GO:0047429|nucleoside-triphosphate diphosphatase activity;GO:0032556|pyrimidine deoxyribonucleotide binding	GO:0005829|cytosol	K16904|DCTPP1; dCTP diphosphatase [EC:3.6.1.12]	map01100|Metabolic pathways;map00240|Pyrimidine metabolism
c72074_g1	0.450769	-1.14954	down	yes	Picea glauca clone GQ0197_G20 mRNA sequence	unknown [Picea sitchensis]	RecName: Full=Eukaryotic translation initiation factor 3 subunit G;^Eukaryota; Metazoa; Chordata; Craniata; Vertebrata; Euteleostomi; Actinopterygii; Neopterygii; Teleostei; Ostariophysi; Cypriniformes; Cyprinidae; Danio	RecName: Full=Eukaryotic translation initiation factor 3 subunit G;^Eukaryota; Metazoa; Chordata; Craniata; Vertebrata; Euteleostomi; Amphibia; Batrachia; Anura; Pipoidea; Pipidae; Xenopodinae; Xenopus; Silurana	Eukaryotic translation initiation factor 3 subunit G	RNA-binding proteins (RRM domain)	GO:0006413|translational initiation	GO:0000166|nucleotide binding;GO:0003743|translation initiation factor activity	GO:0005852|eukaryotic translation initiation factor 3 complex	K03248|EIF3G; translation initiation factor 3 subunit G	map03013|RNA transport
c65899_g3	5.4148	2.43691	up	yes	Picea glauca clone GQ03802_G23 mRNA sequence	unknown [Picea sitchensis]	RecName: Full=4-coumarate--CoA ligase-like 7;^Eukaryota; Viridiplantae; Streptophyta; Embryophyta; Tracheophyta; Spermatophyta; Magnoliophyta; eudicotyledons; core eudicotyledons; rosids; malvids; Brassicales; Brassicaceae; Camelineae; Arabidopsis	RecName: Full=4-coumarate--CoA ligase-like 7;^Eukaryota; Viridiplantae; Streptophyta; Embryophyta; Tracheophyta; Spermatophyta; Magnoliophyta; eudicotyledons; core eudicotyledons; rosids; malvids; Brassicales; Brassicaceae; Camelineae; Arabidopsis	AMP-binding enzyme	Acyl-CoA synthetases (AMP-forming)/AMP-acid ligases II	GO:0009695|jasmonic acid biosynthetic process;GO:0031408|oxylipin biosynthetic process	GO:0005524|ATP binding;GO:0004321|fatty-acyl-CoA synthase activity;GO:0016874|ligase activity	GO:0005777|peroxisome	K01904|4CL; 4-coumarate--CoA ligase [EC:6.2.1.12]	map00130|Ubiquinone and other terpenoid-quinone biosynthesis;map01110|Biosynthesis of secondary metabolites;map01100|Metabolic pathways;map00940|Phenylpropanoid biosynthesis;map00360|Phenylalanine metabolism
c64642_g2	38.9377	5.2831	up	yes	Picea glauca clone GQ03221_N15 mRNA sequence	PREDICTED: probable alpha-amylase 2 [Nelumbo nucifera]	RecName: Full=Probable alpha-amylase 2;^Eukaryota; Viridiplantae; Streptophyta; Embryophyta; Tracheophyta; Spermatophyta; Magnoliophyta; eudicotyledons; core eudicotyledons; rosids; malvids; Brassicales; Brassicaceae; Camelineae; Arabidopsis	RecName: Full=Probable alpha-amylase 2;^Eukaryota; Viridiplantae; Streptophyta; Embryophyta; Tracheophyta; Spermatophyta; Magnoliophyta; eudicotyledons; core eudicotyledons; rosids; malvids; Brassicales; Brassicaceae; Camelineae; Arabidopsis	Alpha amylase, catalytic domain	Glycosidases	GO:0005975|carbohydrate metabolic process	GO:0004556|alpha-amylase activity;GO:0005509|calcium ion binding	GO:0005829|cytosol;GO:0005576|extracellular region	K01176|E3.2.1.1, amyA, malS; alpha-amylase [EC:3.2.1.1]	map01100|Metabolic pathways;map04973|Carbohydrate digestion and absorption;map00500|Starch and sucrose metabolism
c63034_g1	0.412516	-1.27748	down	yes	Pinus taeda clone PT_7Ba2900E16, complete sequence	PREDICTED: uncharacterized protein LOC18446022 [Amborella trichopoda]	RecName: Full=Serine/threonine-protein kinase SMG1;^Eukaryota; Metazoa; Chordata; Craniata; Vertebrata; Euteleostomi; Mammalia; Eutheria; Euarchontoglires; Primates; Haplorrhini; Catarrhini; Hominidae; Homo`sp|Q96Q15|SMG1_HUMAN	RecName: Full=Serine/threonine-protein kinase SMG1;^Eukaryota; Metazoa; Chordata; Craniata; Vertebrata; Euteleostomi; Mammalia; Eutheria; Euarchontoglires; Glires; Rodentia; Sciurognathi; Muroidea; Muridae; Murinae; Mus; Mus`sp|Q8BKX6|SMG1_MOUSE	Phosphatidylinositol 3- and 4-kinase	Phosphatidylinositol kinase and protein kinases of the PI-3 kinase family	GO:0006281|DNA repair;GO:0000184|nuclear-transcribed mRNA catabolic process, nonsense-mediated decay	GO:0005524|ATP binding;GO:0046872|metal ion binding;GO:0004674|protein serine/threonine kinase activity	GO:0005737|cytoplasm;GO:0005634|nucleus	K08873|SMG1; PI-3-kinase-related kinase SMG-1	map03015|mRNA surveillance pathway
c58733_g1	3.37771	1.75605	up	yes	Picea glauca clone GQ02808_C08 mRNA sequence	PREDICTED: L-ascorbate peroxidase 2, cytosolic [Pyrus x bretschneideri]	RecName: Full=L-ascorbate peroxidase 2, cytosolic;^Eukaryota; Viridiplantae; Streptophyta; Embryophyta; Tracheophyta; Spermatophyta; Magnoliophyta; eudicotyledons; core eudicotyledons; rosids; malvids; Brassicales; Brassicaceae; Camelineae; Arabidopsis	RecName: Full=L-ascorbate peroxidase 2, cytosolic;^Eukaryota; Viridiplantae; Streptophyta; Embryophyta; Tracheophyta; Spermatophyta; Magnoliophyta; eudicotyledons; core eudicotyledons; rosids; malvids; Brassicales; Brassicaceae; Camelineae; Arabidopsis	Peroxidase	Catalase (peroxidase I)	GO:0042744|hydrogen peroxide catabolic process;GO:0006979|response to oxidative stress	GO:0020037|heme binding;GO:0016688|L-ascorbate peroxidase activity;GO:0046872|metal ion binding	GO:0005829|cytosol	K00434|E1.11.1.11; L-ascorbate peroxidase [EC:1.11.1.11]	map00053|Ascorbate and aldarate metabolism;map00480|Glutathione metabolism
c71792_g3	0.306974	-1.70381	down	yes	Picea glauca clone GQ03802_M24 mRNA sequence	unknown [Picea sitchensis]	RecName: Full=Protein TRANSPARENT TESTA 12;^Eukaryota; Viridiplantae; Streptophyta; Embryophyta; Tracheophyta; Spermatophyta; Magnoliophyta; eudicotyledons; core eudicotyledons; rosids; malvids; Brassicales; Brassicaceae; Camelineae; Arabidopsis	RecName: Full=Protein TRANSPARENT TESTA 12;^Eukaryota; Viridiplantae; Streptophyta; Embryophyta; Tracheophyta; Spermatophyta; Magnoliophyta; eudicotyledons; core eudicotyledons; rosids; malvids; Brassicales; Brassicaceae; Camelineae; Arabidopsis	MatE	Na+-driven multidrug efflux pump	GO:0009813|flavonoid biosynthetic process;GO:0010231|maintenance of seed dormancy;GO:0010023|proanthocyanidin biosynthetic process	GO:0015238|drug transmembrane transporter activity;GO:0015299|solute:hydrogen antiporter activity	GO:0016021|integral to membrane;GO:0009705|plant-type vacuole membrane	K03327|TC.MATE, SLC47A, norM, mdtK, dinF; multidrug resistance protein, MATE family	.
c72660_g1	12.0384	3.58957	up	yes	Picea sitchensis clone WS0271_I15 unknown mRNA	unknown [Picea sitchensis]	RecName: Full=Cytochrome P450 71B36;^Eukaryota; Viridiplantae; Streptophyta; Embryophyta; Tracheophyta; Spermatophyta; Magnoliophyta; eudicotyledons; core eudicotyledons; rosids; malvids; Brassicales; Brassicaceae; Camelineae; Arabidopsis	RecName: Full=Cytochrome P450 71B36;^Eukaryota; Viridiplantae; Streptophyta; Embryophyta; Tracheophyta; Spermatophyta; Magnoliophyta; eudicotyledons; core eudicotyledons; rosids; malvids; Brassicales; Brassicaceae; Camelineae; Arabidopsis	Cytochrome P450	Cytochrome P450	.	GO:0009055|electron carrier activity;GO:0020037|heme binding;GO:0005506|iron ion binding;GO:0004497|monooxygenase activity;GO:0016705|oxidoreductase activity, acting on paired donors, with incorporation or reduction of molecular oxygen	GO:0016021|integral to membrane	K00517|E1.14.-.-	map00945|Stilbenoid, diarylheptanoid and gingerol biosynthesis;map00624|Polycyclic aromatic hydrocarbon degradation;map00627|Aminobenzoate degradation;map01110|Biosynthesis of secondary metabolites;map00363|Bisphenol degradation;map01100|Metabolic pathways;map01120|Microbial metabolism in diverse environments;map00903|Limonene and pinene degradation
c72054_g2	3.42117	1.77449	up	yes	Picea glauca clone GQ04007_I10 mRNA sequence	hypothetical protein JCGZ_17922 [Jatropha curcas]	RecName: Full=DNA polymerase alpha subunit B;^Eukaryota; Metazoa; Chordata; Craniata; Vertebrata; Euteleostomi; Mammalia; Eutheria; Euarchontoglires; Primates; Haplorrhini; Catarrhini; Hominidae; Homo	RecName: Full=DNA polymerase alpha subunit B;^Eukaryota; Metazoa; Chordata; Craniata; Vertebrata; Euteleostomi; Mammalia; Eutheria; Euarchontoglires; Primates; Haplorrhini; Catarrhini; Hominidae; Homo	DNA polymerase alpha/epsilon subunit B	DNA polymerase alpha-primase complex, polymerase-associated subunit B	GO:0006270|DNA replication initiation;GO:0006271|DNA strand elongation involved in DNA replication;GO:0000082|G1/S transition of mitotic cell cycle;GO:0000216|M/G1 transition of mitotic cell cycle;GO:0000060|protein import into nucleus, translocation;GO:0000084|S phase of mitotic cell cycle;GO:0000722|telomere maintenance via recombination;GO:0032201|telomere maintenance via semi-conservative rep…	GO:0003677|DNA binding;GO:0003887|DNA-directed DNA polymerase activity	GO:0005658|alpha DNA polymerase:primase complex;GO:0005737|cytoplasm;GO:0005654|nucleoplasm	K02321|POLA2; DNA polymerase alpha subunit B	map03030|DNA replication;map01100|Metabolic pathways;map00240|Pyrimidine metabolism;map00230|Purine metabolism
c9524_g1	0.419918	-1.25182	down	yes	Picea glauca clone GQ03817_E15 mRNA sequence	hypothetical protein AMTR_s00175p00041650 [Amborella trichopoda]	RecName: Full=Calcium/calmodulin-dependent protein kinase kinase 1;^Eukaryota; Metazoa; Chordata; Craniata; Vertebrata; Euteleostomi; Mammalia; Eutheria; Euarchontoglires; Primates; Haplorrhini; Catarrhini; Hominidae; Homo	RecName: Full=Calcium/calmodulin-dependent protein kinase kinase 1;^Eukaryota; Metazoa; Chordata; Craniata; Vertebrata; Euteleostomi; Mammalia; Eutheria; Euarchontoglires; Primates; Haplorrhini; Catarrhini; Hominidae; Homo	Protein kinase domain	Serine/threonine protein kinase	GO:0032147|activation of protein kinase activity;GO:0007268|synaptic transmission	GO:0005524|ATP binding;GO:0004683|calmodulin-dependent protein kinase activity	GO:0005829|cytosol;GO:0005634|nucleus	K07359|CAMKK; calcium/calmodulin-dependent protein kinase kinase [EC:2.7.11.17]	map04152|AMPK signaling pathway;map04921|Oxytocin signaling pathway;map05034|Alcoholism;map04920|Adipocytokine signaling pathway
c51651_g1	0.474747	-1.07477	down	yes	Picea glauca clone GQ03717_K23 mRNA sequence	SNF1-related protein kinase KIN10 [Populus trichocarpa]	RecName: Full=SNF1-related protein kinase catalytic subunit alpha KIN10;^Eukaryota; Viridiplantae; Streptophyta; Embryophyta; Tracheophyta; Spermatophyta; Magnoliophyta; eudicotyledons; core eudicotyledons; rosids; malvids; Brassicales; Brassicaceae; Camelineae; Arabidopsis	RecName: Full=SNF1-related protein kinase catalytic subunit alpha KIN10;^Eukaryota; Viridiplantae; Streptophyta; Embryophyta; Tracheophyta; Spermatophyta; Magnoliophyta; eudicotyledons; core eudicotyledons; rosids; malvids; Brassicales; Brassicaceae; Camelineae; Arabidopsis	Protein kinase domain	Serine/threonine protein kinase	GO:0009738|abscisic acid mediated signaling pathway;GO:0005975|carbohydrate metabolic process;GO:0009594|detection of nutrient;GO:0003006|developmental process involved in reproduction;GO:0006633|fatty acid biosynthetic process;GO:0042128|nitrate assimilation;GO:0010260|organ senescence;GO:0080022|primary root development;GO:0006950|response to stress;GO:0010182|sugar mediated signaling pathway;G…	GO:0005524|ATP binding;GO:0004674|protein serine/threonine kinase activity	GO:0000152|nuclear ubiquitin ligase complex	K07198|PRKAA, AMPK; 5'-AMP-activated protein kinase, catalytic alpha subunit [EC:2.7.11.11]	map04140|Regulation of autophagy;map04152|AMPK signaling pathway;map04150|mTOR signaling pathway;map04151|PI3K-Akt signaling pathway;map04068|FoxO signaling pathway;map04922|Glucagon signaling pathway;map05410|Hypertrophic cardiomyopathy (HCM);map04921|Oxytocin signaling pathway;map04710|Circadian rhythm;map04910|Insulin signaling pathway;map04931|Insulin resistance;map04932|Non-alcoholic fatty l…
c72418_g1	0.111901	-3.1597	down	yes	Picea sitchensis clone WS0463_F12 unknown mRNA	unknown [Picea sitchensis]	RecName: Full=Probable aquaporin PIP2-8;^Eukaryota; Viridiplantae; Streptophyta; Embryophyta; Tracheophyta; Spermatophyta; Magnoliophyta; eudicotyledons; core eudicotyledons; rosids; malvids; Brassicales; Brassicaceae; Camelineae; Arabidopsis	RecName: Full=Probable aquaporin PIP2-8;^Eukaryota; Viridiplantae; Streptophyta; Embryophyta; Tracheophyta; Spermatophyta; Magnoliophyta; eudicotyledons; core eudicotyledons; rosids; malvids; Brassicales; Brassicaceae; Camelineae; Arabidopsis	Major intrinsic protein	Glycerol uptake facilitator and related permeases (Major Intrinsic Protein Family)	GO:0009737|response to abscisic acid stimulus	GO:0015250|water channel activity	GO:0016021|integral to membrane;GO:0016020|membrane;GO:0005886|plasma membrane	K09872|PIP; aquaporin PIP	.
c71329_g1	2.01537	1.01105	up	yes	Picea glauca clone GQ03207_O09 mRNA sequence	unknown [Picea sitchensis]	RecName: Full=LRR receptor-like serine/threonine-protein kinase FLS2;^Eukaryota; Viridiplantae; Streptophyta; Embryophyta; Tracheophyta; Spermatophyta; Magnoliophyta; eudicotyledons; core eudicotyledons; rosids; malvids; Brassicales; Brassicaceae; Camelineae; Arabidopsis`sp|Q9FL28|FLS2_ARATH	RecName: Full=LRR receptor-like serine/threonine-protein kinase FLS2;^Eukaryota; Viridiplantae; Streptophyta; Embryophyta; Tracheophyta; Spermatophyta; Magnoliophyta; eudicotyledons; core eudicotyledons; rosids; malvids; Brassicales; Brassicaceae; Camelineae; Arabidopsis`sp|Q9FL28|FLS2_ARATH	Leucine rich repeat N-terminal domain	Serine/threonine protein kinase	GO:0052544|defense response by callose deposition in cell wall;GO:0042742|defense response to bacterium;GO:0016045|detection of bacterium;GO:0006898|receptor-mediated endocytosis;GO:0010359|regulation of anion channel activity	GO:0005524|ATP binding;GO:0004675|transmembrane receptor protein serine/threonine kinase activity	GO:0005768|endosome;GO:0010008|endosome membrane;GO:0016021|integral to membrane;GO:0005886|plasma membrane	K13420|FLS2; LRR receptor-like serine/threonine-protein kinase FLS2 [EC:2.7.11.1]	map04626|Plant-pathogen interaction
c61898_g1	4.40884	2.1404	up	yes	Pyrenophora tritici-repentis Pt-1C-BFP citrate synthase, mitochondrial precursor, mRNA	hypothetical protein SETTUDRAFT_110658 [Setosphaeria turcica Et28A]	RecName: Full=Citrate synthase, mitochondrial;^Eukaryota; Fungi; Dikarya; Ascomycota; Pezizomycotina; Eurotiomycetes; Eurotiomycetidae; Eurotiales; Trichocomaceae; Emericella	RecName: Full=Citrate synthase, mitochondrial;^Eukaryota; Fungi; Dikarya; Ascomycota; Pezizomycotina; Eurotiomycetes; Eurotiomycetidae; Eurotiales; Trichocomaceae; Emericella	Citrate synthase	Citrate synthase	GO:0044262|cellular carbohydrate metabolic process;GO:0006099|tricarboxylic acid cycle	GO:0004108|citrate (Si)-synthase activity	GO:0005759|mitochondrial matrix;GO:0005777|peroxisome	K01647|CS, gltA; citrate synthase [EC:2.3.3.1]	map01200|Carbon metabolism;map00630|Glyoxylate and dicarboxylate metabolism;map00020|Citrate cycle (TCA cycle);map01210|2-Oxocarboxylic acid metabolism;map01230|Biosynthesis of amino acids;map01110|Biosynthesis of secondary metabolites;map01100|Metabolic pathways;map01120|Microbial metabolism in diverse environments;map01130|Biosynthesis of antibiotics
c50094_g1	2.43597	1.2845	up	yes	Picea sitchensis clone WS0441_H15 unknown mRNA	unknown [Picea sitchensis]	RecName: Full=Heterogeneous nuclear ribonucleoprotein A1-like 2;^Eukaryota; Metazoa; Chordata; Craniata; Vertebrata; Euteleostomi; Mammalia; Eutheria; Euarchontoglires; Primates; Haplorrhini; Catarrhini; Hominidae; Homo	RecName: Full=Heterogeneous nuclear ribonucleoprotein A1-like 2;^Eukaryota; Metazoa; Chordata; Craniata; Vertebrata; Euteleostomi; Mammalia; Eutheria; Euarchontoglires; Primates; Haplorrhini; Catarrhini; Hominidae; Homo	RNA recognition motif. (a.k.a. RRM, RBD, or RNP domain)	RNA-binding proteins (RRM domain)	GO:0006397|mRNA processing;GO:0051028|mRNA transport;GO:0008380|RNA splicing	GO:0000166|nucleotide binding;GO:0003723|RNA binding	GO:0005737|cytoplasm;GO:0005681|spliceosomal complex	K12741|HNRNPA1_3; heterogeneous nuclear ribonucleoprotein A1/A3	map03040|Spliceosome
c60960_g1	8.38837	3.06839	up	yes	Setosphaeria turcica Et28A hypothetical protein mRNA	hypothetical protein SNOG_11650 [Phaeosphaeria nodorum SN15]	RecName: Full=40S ribosomal protein S3;^Eukaryota; Fungi; Dikarya; Ascomycota; Taphrinomycotina; Schizosaccharomycetes; Schizosaccharomycetales; Schizosaccharomycetaceae; Schizosaccharomyces	RecName: Full=40S ribosomal protein S3;^Eukaryota; Fungi; Dikarya; Ascomycota; Taphrinomycotina; Schizosaccharomycetes; Schizosaccharomycetales; Schizosaccharomycetaceae; Schizosaccharomyces	KH domain	Ribosomal protein S3	GO:0002181|cytoplasmic translation	GO:0003723|RNA binding;GO:0003735|structural constituent of ribosome	GO:0022627|cytosolic small ribosomal subunit	K02985|RP-S3e, RPS3; small subunit ribosomal protein S3e	map03010|Ribosome
c72563_g2	6.53883	2.70903	up	yes	Picea glauca clone GQ02810_A22 mRNA sequence	PREDICTED: protein TRANSPARENT TESTA 12-like [Nelumbo nucifera]	RecName: Full=Protein TRANSPARENT TESTA 12;^Eukaryota; Viridiplantae; Streptophyta; Embryophyta; Tracheophyta; Spermatophyta; Magnoliophyta; eudicotyledons; core eudicotyledons; rosids; malvids; Brassicales; Brassicaceae; Camelineae; Arabidopsis	RecName: Full=Protein TRANSPARENT TESTA 12;^Eukaryota; Viridiplantae; Streptophyta; Embryophyta; Tracheophyta; Spermatophyta; Magnoliophyta; eudicotyledons; core eudicotyledons; rosids; malvids; Brassicales; Brassicaceae; Camelineae; Arabidopsis	MatE	Na+-driven multidrug efflux pump	GO:0009813|flavonoid biosynthetic process;GO:0010231|maintenance of seed dormancy;GO:0010023|proanthocyanidin biosynthetic process	GO:0015238|drug transmembrane transporter activity;GO:0015299|solute:hydrogen antiporter activity	GO:0016021|integral to membrane;GO:0009705|plant-type vacuole membrane	K03327|TC.MATE, SLC47A, norM, mdtK, dinF; multidrug resistance protein, MATE family	.
c72531_g1	0.0160425	-5.96196	down	yes	Picea sitchensis clone WS0278_O12 unknown mRNA	unknown [Picea sitchensis]	RecName: Full=Galactinol synthase 4;^Eukaryota; Viridiplantae; Streptophyta; Embryophyta; Tracheophyta; Spermatophyta; Magnoliophyta; eudicotyledons; core eudicotyledons; rosids; malvids; Brassicales; Brassicaceae; Camelineae; Arabidopsis	RecName: Full=Galactinol synthase 4;^Eukaryota; Viridiplantae; Streptophyta; Embryophyta; Tracheophyta; Spermatophyta; Magnoliophyta; eudicotyledons; core eudicotyledons; rosids; malvids; Brassicales; Brassicaceae; Camelineae; Arabidopsis	Glycosyl transferase family 8	Alpha-N-acetylglucosamine transferase	GO:0006012|galactose metabolic process;GO:0006979|response to oxidative stress	GO:0047216|inositol 3-alpha-galactosyltransferase activity;GO:0046872|metal ion binding	GO:0005737|cytoplasm	K18819|GOLS; inositol 3-alpha-galactosyltransferase [EC:2.4.1.123]	map00052|Galactose metabolism
c64571_g1	0.384284	-1.37975	down	yes	Picea sitchensis clone WS02752_M12 unknown mRNA	unknown [Picea sitchensis]	RecName: Full=Phosphatidylinositol 3,4,5-trisphosphate 5-phosphatase 1;^Eukaryota; Metazoa; Chordata; Craniata; Vertebrata; Euteleostomi; Mammalia; Eutheria; Euarchontoglires; Primates; Haplorrhini; Catarrhini; Hominidae; Homo	RecName: Full=Phosphatidylinositol 3,4,5-trisphosphate 5-phosphatase 1;^Eukaryota; Metazoa; Chordata; Craniata; Vertebrata; Euteleostomi; Mammalia; Eutheria; Euarchontoglires; Primates; Haplorrhini; Catarrhini; Hominidae; Homo	C2 domain	Phosphatidylinositol 5-phosphate phosphatase	GO:0006915|apoptotic process;GO:0007596|blood coagulation;GO:0008340|determination of adult lifespan;GO:0016064|immunoglobulin mediated immune response;GO:0035556|intracellular signal transduction;GO:0050900|leukocyte migration;GO:0030889|negative regulation of B cell proliferation;GO:0045779|negative regulation of bone resorption;GO:0050777|negative regulation of immune response;GO:0045409|negat…	GO:0030487|inositol-4,5-bisphosphate 5-phosphatase activity;GO:0004445|inositol-polyphosphate 5-phosphatase activity;GO:0034594|phosphatidylinositol trisphosphate phosphatase activity	GO:0005884|actin filament;GO:0030863|cortical cytoskeleton;GO:0005829|cytosol;GO:0005886|plasma membrane	K03084|SHIP1, INPP5D; phosphatidylinositol-3,4,5-trisphosphate 5-phosphatase 1 [EC:3.1.3.86]	map00562|Inositol phosphate metabolism;map04662|B cell receptor signaling pathway;map04664|Fc epsilon RI signaling pathway;map04666|Fc gamma R-mediated phagocytosis;map04070|Phosphatidylinositol signaling system
c63941_g1	0.20569	-2.28146	down	yes	Picea glauca clone GQ03509_D03 mRNA sequence	unnamed protein product [Coffea canephora]	RecName: Full=Cytokinin dehydrogenase 7;^Eukaryota; Viridiplantae; Streptophyta; Embryophyta; Tracheophyta; Spermatophyta; Magnoliophyta; eudicotyledons; core eudicotyledons; rosids; malvids; Brassicales; Brassicaceae; Camelineae; Arabidopsis	RecName: Full=Cytokinin dehydrogenase 7;^Eukaryota; Viridiplantae; Streptophyta; Embryophyta; Tracheophyta; Spermatophyta; Magnoliophyta; eudicotyledons; core eudicotyledons; rosids; malvids; Brassicales; Brassicaceae; Camelineae; Arabidopsis	FAD binding domain	FAD/FMN-containing dehydrogenases	GO:0009823|cytokinin catabolic process	GO:0019139|cytokinin dehydrogenase activity;GO:0050660|flavin adenine dinucleotide binding;GO:0008762|UDP-N-acetylmuramate dehydrogenase activity	.	K00279|CKX; cytokinin dehydrogenase [EC:1.5.99.12]	map00908|Zeatin biosynthesis
c53574_g1	4.42893	2.14696	up	yes	Picea glauca clone GQ0047_P17 mRNA sequence	PREDICTED: ultraviolet-B receptor UVR8 [Nelumbo nucifera]	RecName: Full=Probable E3 ubiquitin-protein ligase HERC4;^Eukaryota; Metazoa; Chordata; Craniata; Vertebrata; Euteleostomi; Mammalia; Eutheria; Euarchontoglires; Glires; Rodentia; Sciurognathi; Muroidea; Muridae; Murinae; Rattus`sp|Q5PQN1|HERC4_RAT	RecName: Full=Probable E3 ubiquitin-protein ligase HERC4;^Eukaryota; Metazoa; Chordata; Craniata; Vertebrata; Euteleostomi; Mammalia; Eutheria; Euarchontoglires; Glires; Rodentia; Sciurognathi; Muroidea; Muridae; Murinae; Mus; Mus`sp|Q6PAV2|HERC4_MOUSE	Regulator of chromosome condensation (RCC1) repeat	Ubiquitin-protein ligase	GO:0030154|cell differentiation;GO:0042787|protein ubiquitination involved in ubiquitin-dependent protein catabolic process;GO:0007283|spermatogenesis	GO:0004842|ubiquitin-protein ligase activity	GO:0005737|cytoplasm;GO:0005829|cytosol;GO:0005634|nucleus	K10615|HERC4; E3 ubiquitin-protein ligase HERC4 [EC:2.3.2.26]	map04120|Ubiquitin mediated proteolysis
c49984_g1	9.91588	3.30974	up	yes	Picea glauca clone GQ04103_N20 mRNA sequence	unknown [Picea sitchensis]	RecName: Full=Two-component response regulator-like APRR7;^Eukaryota; Viridiplantae; Streptophyta; Embryophyta; Tracheophyta; Spermatophyta; Magnoliophyta; eudicotyledons; core eudicotyledons; rosids; malvids; Brassicales; Brassicaceae; Camelineae; Arabidopsis	RecName: Full=Two-component response regulator-like APRR7;^Eukaryota; Viridiplantae; Streptophyta; Embryophyta; Tracheophyta; Spermatophyta; Magnoliophyta; eudicotyledons; core eudicotyledons; rosids; malvids; Brassicales; Brassicaceae; Camelineae; Arabidopsis	CCT motif	Response regulator containing a CheY-like receiver domain and an HD-GYP domain	GO:0007623|circadian rhythm;GO:0035556|intracellular signal transduction;GO:0045892|negative regulation of transcription, DNA-dependent;GO:0010017|red or far-red light signaling pathway;GO:0009266|response to temperature stimulus;GO:0006351|transcription, DNA-dependent	GO:0003677|DNA binding;GO:0000156|phosphorelay response regulator activity	GO:0005739|mitochondrion;GO:0005634|nucleus	K12129|PRR7; pseudo-response regulator 7	map04712|Circadian rhythm - plant
c69652_g1	0.470446	-1.0879	down	yes	Picea glauca clone GQ0166_A16 mRNA sequence	PREDICTED: putative glycerol-3-phosphate transporter 4 [Nelumbo nucifera]	RecName: Full=Putative glycerol-3-phosphate transporter 4;^Eukaryota; Viridiplantae; Streptophyta; Embryophyta; Tracheophyta; Spermatophyta; Magnoliophyta; eudicotyledons; core eudicotyledons; rosids; malvids; Brassicales; Brassicaceae; Camelineae; Arabidopsis	RecName: Full=Putative glycerol-3-phosphate transporter 4;^Eukaryota; Viridiplantae; Streptophyta; Embryophyta; Tracheophyta; Spermatophyta; Magnoliophyta; eudicotyledons; core eudicotyledons; rosids; malvids; Brassicales; Brassicaceae; Camelineae; Arabidopsis	Major Facilitator Superfamily	Sugar phosphate permease	GO:0008643|carbohydrate transport;GO:0055062|phosphate ion homeostasis;GO:0055085|transmembrane transport	GO:0005215|transporter activity	GO:0016021|integral to membrane;GO:0005774|vacuolar membrane	K13783|SLC37A1_2; MFS transporter, OPA family, solute carrier family 37 (glycerol-3-phosphate transporter), member 1/2	.
c70213_g1	2.05686	1.04044	up	yes	Picea glauca clone GQ02817_P21 mRNA sequence	predicted protein [Physcomitrella patens]	RecName: Full=Histone-lysine N-methyltransferase SUV39H1-A;^Eukaryota; Metazoa; Chordata; Craniata; Vertebrata; Euteleostomi; Actinopterygii; Neopterygii; Teleostei; Ostariophysi; Cypriniformes; Cyprinidae; Danio	RecName: Full=Histone-lysine N-methyltransferase SUV39H1-A;^Eukaryota; Metazoa; Chordata; Craniata; Vertebrata; Euteleostomi; Actinopterygii; Neopterygii; Teleostei; Ostariophysi; Cypriniformes; Cyprinidae; Danio	PHD-like zinc-binding domain	Proteins containing SET domain	GO:0007049|cell cycle;GO:0030154|cell differentiation;GO:0031017|exocrine pancreas development;GO:0051567|histone H3-K9 methylation;GO:0006355|regulation of transcription, DNA-dependent;GO:0060042|retina morphogenesis in camera-type eye;GO:0006351|transcription, DNA-dependent	GO:0018024|histone-lysine N-methyltransferase activity;GO:0008270|zinc ion binding	GO:0000775|chromosome, centromeric region;GO:0005634|nucleus	K11419|SUV39H, CLR4; histone-lysine N-methyltransferase SUV39H [EC:2.1.1.43]	map00310|Lysine degradation
c46563_g2	0.320755	-1.64046	down	yes	Picea glauca clone GQ02904_M20 mRNA sequence	unknown protein [Oryza sativa Japonica Group]	RecName: Full=Non-lysosomal glucosylceramidase;^Eukaryota; Metazoa; Chordata; Craniata; Vertebrata; Euteleostomi; Mammalia; Eutheria; Euarchontoglires; Glires; Rodentia; Sciurognathi; Muroidea; Muridae; Murinae; Mus; Mus	RecName: Full=Non-lysosomal glucosylceramidase;^Eukaryota; Metazoa; Chordata; Craniata; Vertebrata; Euteleostomi; Mammalia; Eutheria; Euarchontoglires; Glires; Rodentia; Sciurognathi; Muroidea; Muridae; Murinae; Mus; Mus	Protein of unknown function, DUF608	Predicted bile acid beta-glucosidase	GO:0006680|glucosylceramide catabolic process	GO:0008422|beta-glucosidase activity;GO:0004348|glucosylceramidase activity	GO:0016021|integral to membrane;GO:0005886|plasma membrane	K17108|GBA2; non-lysosomal glucosylceramidase [EC:3.2.1.45]	map01100|Metabolic pathways;map00511|Other glycan degradation;map00600|Sphingolipid metabolism
c63136_g1	2.89426	1.5332	up	yes	Picea glauca clone GQ03227_J19 mRNA sequence	unknown [Picea sitchensis]	RecName: Full=Beta-glucosidase 40;^Eukaryota; Viridiplantae; Streptophyta; Embryophyta; Tracheophyta; Spermatophyta; Magnoliophyta; eudicotyledons; core eudicotyledons; rosids; malvids; Brassicales; Brassicaceae; Camelineae; Arabidopsis`sp|Q9FZE0|BGL40_ARATH	RecName: Full=Beta-glucosidase 40;^Eukaryota; Viridiplantae; Streptophyta; Embryophyta; Tracheophyta; Spermatophyta; Magnoliophyta; eudicotyledons; core eudicotyledons; rosids; malvids; Brassicales; Brassicaceae; Camelineae; Arabidopsis	Glycosyl hydrolase family 1	Beta-glucosidase/6-phospho-beta-glucosidase/beta-galactosidase	GO:0005975|carbohydrate metabolic process	GO:0008422|beta-glucosidase activity;GO:0043169|cation binding	GO:0048046|apoplast;GO:0009507|chloroplast	K01188|E3.2.1.21; beta-glucosidase [EC:3.2.1.21]	map01110|Biosynthesis of secondary metabolites;map01100|Metabolic pathways;map00940|Phenylpropanoid biosynthesis;map00460|Cyanoamino acid metabolism;map00500|Starch and sucrose metabolism
c83775_g1	16.8557	4.07517	up	yes	Picea glauca clone GQ02807_B13 mRNA sequence	DNA-directed RNA polymerase IV fifth largest subunit [Pinus canariensis]	RecName: Full=DNA-directed RNA polymerases I, II, and III subunit RPABC1;^Eukaryota; Metazoa; Ecdysozoa; Nematoda; Chromadorea; Rhabditida; Rhabditoidea; Rhabditidae; Peloderinae; Caenorhabditis	RecName: Full=DNA-directed RNA polymerases I, II, and III subunit RPABC1;^Eukaryota; Metazoa; Ecdysozoa; Nematoda; Chromadorea; Rhabditida; Rhabditoidea; Rhabditidae; Peloderinae; Caenorhabditis	RNA polymerase Rpb5, N-terminal domain	DNA-directed RNA polymerase, subunit H, RpoH/RPB5	GO:0009792|embryo development ending in birth or egg hatching;GO:0040035|hermaphrodite genitalia development;GO:0006351|transcription, DNA-dependent	GO:0003677|DNA binding;GO:0003899|DNA-directed RNA polymerase activity	GO:0005634|nucleus	K03013|RPB5, POLR2E; DNA-directed RNA polymerases I, II, and III subunit RPABC1	map03020|RNA polymerase;map04623|Cytosolic DNA-sensing pathway;map00240|Pyrimidine metabolism;map05169|Epstein-Barr virus infection;map01100|Metabolic pathways;map05016|Huntington's disease;map00230|Purine metabolism
c56712_g1	0.481248	-1.05515	down	yes	Picea sitchensis clone WS02752_I15 unknown mRNA	unknown [Picea sitchensis]	RecName: Full=50S ribosomal protein L25;^Bacteria; Proteobacteria; Alphaproteobacteria; Rhodobacterales; Hyphomonadaceae; Maricaulis	RecName: Full=50S ribosomal protein L25;^Bacteria; Proteobacteria; Alphaproteobacteria; Rhodobacterales; Hyphomonadaceae; Maricaulis	Ribosomal L25p family	Ribosomal protein L25 (general stress protein Ctc)	GO:0006412|translation	GO:0008097|5S rRNA binding;GO:0003735|structural constituent of ribosome	GO:0005840|ribosome	K02897|RP-L25, rplY; large subunit ribosomal protein L25	map03010|Ribosome
c30243_g1	2.80716	1.48911	up	yes	Picea sitchensis clone WS04712_K12 unknown mRNA	unknown [Picea sitchensis]	RecName: Full=Probable E3 ubiquitin-protein ligase HERC4;^Eukaryota; Metazoa; Chordata; Craniata; Vertebrata; Euteleostomi; Mammalia; Eutheria; Euarchontoglires; Glires; Rodentia; Sciurognathi; Muroidea; Muridae; Murinae; Mus; Mus`sp|Q6PAV2|HERC4_MOUSE	RecName: Full=Probable E3 ubiquitin-protein ligase HERC4;^Eukaryota; Metazoa; Chordata; Craniata; Vertebrata; Euteleostomi; Mammalia; Eutheria; Euarchontoglires; Glires; Rodentia; Sciurognathi; Muroidea; Muridae; Murinae; Mus; Mus`sp|Q6PAV2|HERC4_MOUSE	Regulator of chromosome condensation (RCC1) repeat	Ubiquitin-protein ligase	GO:0030154|cell differentiation;GO:0042787|protein ubiquitination involved in ubiquitin-dependent protein catabolic process;GO:0007283|spermatogenesis	GO:0004842|ubiquitin-protein ligase activity	GO:0005737|cytoplasm;GO:0005829|cytosol;GO:0005634|nucleus	K10615|HERC4; E3 ubiquitin-protein ligase HERC4 [EC:2.3.2.26]	map04120|Ubiquitin mediated proteolysis
c70392_g3	6.36765	2.67076	up	yes	Picea glauca clone GQ04009_M21 mRNA sequence	PREDICTED: glucan endo-1,3-beta-glucosidase 13 isoform X1 [Musa acuminata subsp. malaccensis]	RecName: Full=Glucan endo-1,3-beta-glucosidase 13;^Eukaryota; Viridiplantae; Streptophyta; Embryophyta; Tracheophyta; Spermatophyta; Magnoliophyta; eudicotyledons; core eudicotyledons; rosids; malvids; Brassicales; Brassicaceae; Camelineae; Arabidopsis	RecName: Full=Glucan endo-1,3-beta-glucosidase 13;^Eukaryota; Viridiplantae; Streptophyta; Embryophyta; Tracheophyta; Spermatophyta; Magnoliophyta; eudicotyledons; core eudicotyledons; rosids; malvids; Brassicales; Brassicaceae; Camelineae; Arabidopsis	Glycosyl hydrolases family 17	Ubiquitin associated domain-containing protein	GO:0005975|carbohydrate metabolic process;GO:0006952|defense response	GO:0043169|cation binding;GO:0042973|glucan endo-1,3-beta-D-glucosidase activity	GO:0046658|anchored to plasma membrane;GO:0005576|extracellular region;GO:0009505|plant-type cell wall	.	.
c69036_g1	4.22223	2.078	up	yes	Sorghum bicolor hypothetical protein, mRNA	PREDICTED: heat shock protein 83-like [Pyrus x bretschneideri]	RecName: Full=Heat shock protein 90-1;^Eukaryota; Viridiplantae; Streptophyta; Embryophyta; Tracheophyta; Spermatophyta; Magnoliophyta; eudicotyledons; core eudicotyledons; rosids; malvids; Brassicales; Brassicaceae; Camelineae; Arabidopsis	RecName: Full=Heat shock protein 90-1;^Eukaryota; Viridiplantae; Streptophyta; Embryophyta; Tracheophyta; Spermatophyta; Magnoliophyta; eudicotyledons; core eudicotyledons; rosids; malvids; Brassicales; Brassicaceae; Camelineae; Arabidopsis	Hsp90 protein	Molecular chaperone, HSP90 family	GO:0009816|defense response to bacterium, incompatible interaction;GO:0006457|protein folding	GO:0005524|ATP binding	GO:0005737|cytoplasm	K04079|htpG, HSP90A; molecular chaperone HtpG	map04915|Estrogen signaling pathway;map04141|Protein processing in endoplasmic reticulum;map04626|Plant-pathogen interaction;map04621|NOD-like receptor signaling pathway;map04151|PI3K-Akt signaling pathway;map05200|Pathways in cancer;map05215|Prostate cancer;map04612|Antigen processing and presentation;map04914|Progesterone-mediated oocyte maturation
c71744_g1	5.52933	2.46711	up	yes	Picea glauca clone GQ04104_A04 mRNA sequence	unknown [Picea sitchensis]	RecName: Full=Protein lap4;^Eukaryota; Metazoa; Ecdysozoa; Arthropoda; Hexapoda; Insecta; Pterygota; Neoptera; Endopterygota; Diptera; Brachycera; Muscomorpha; Ephydroidea; Drosophilidae; Drosophila; Sophophora`sp|Q7KRY7|LAP4_DROME	RecName: Full=Protein lap4;^Eukaryota; Metazoa; Ecdysozoa; Arthropoda; Hexapoda; Insecta; Pterygota; Neoptera; Endopterygota; Diptera; Brachycera; Muscomorpha; Ephydroidea; Drosophilidae; Drosophila; Sophophora`sp|Q7KRY7|LAP4_DROME	Leucine Rich repeats (2 copies)	Leucine-rich repeat (LRR) protein	GO:0030714|anterior/posterior axis specification, follicular epithelium;GO:0022402|cell cycle process;GO:0060581|cell fate commitment involved in pattern specification;GO:0001708|cell fate specification;GO:0000902|cell morphogenesis;GO:0007391|dorsal closure;GO:0045198|establishment of epithelial cell apical/basal polarity;GO:0001737|establishment of imaginal disc-derived wing hair orientation;GO…	GO:0005179|hormone activity	GO:0016327|apicolateral plasma membrane;GO:0016323|basolateral plasma membrane;GO:0005576|extracellular region;GO:0045169|fusome;GO:0016328|lateral plasma membrane;GO:0031594|neuromuscular junction;GO:0005918|septate junction;GO:0005923|tight junction	K16175|SCRIB; protein scribble	map04390|Hippo signaling pathway;map04391|Hippo signaling pathway - fly;map05203|Viral carcinogenesis
c62050_g1	2.85545	1.51372	up	yes	Physcomitrella patens PpPIPK1 mRNA for phosphatidylinositol phosphate kinase, complete cds, clone: pphn23g12	hypothetical protein AMTR_s00162p00082010 [Amborella trichopoda]	RecName: Full=Phosphatidylinositol 4-phosphate 5-kinase 9;^Eukaryota; Viridiplantae; Streptophyta; Embryophyta; Tracheophyta; Spermatophyta; Magnoliophyta; eudicotyledons; core eudicotyledons; rosids; malvids; Brassicales; Brassicaceae; Camelineae; Arabidopsis	RecName: Full=Phosphatidylinositol 4-phosphate 5-kinase 9;^Eukaryota; Viridiplantae; Streptophyta; Embryophyta; Tracheophyta; Spermatophyta; Magnoliophyta; eudicotyledons; core eudicotyledons; rosids; malvids; Brassicales; Brassicaceae; Camelineae; Arabidopsis	MORN repeat	Uncharacterized protein conserved in bacteria	GO:0005975|carbohydrate metabolic process;GO:0006520|cellular amino acid metabolic process;GO:0046854|phosphatidylinositol phosphorylation	GO:0016308|1-phosphatidylinositol-4-phosphate 5-kinase activity;GO:0005524|ATP binding	GO:0005829|cytosol;GO:0016020|membrane;GO:0005634|nucleus	K00889|PIP5K; 1-phosphatidylinositol-4-phosphate 5-kinase [EC:2.7.1.68]	map00562|Inositol phosphate metabolism;map04144|Endocytosis;map04070|Phosphatidylinositol signaling system;map05231|Choline metabolism in cancer;map01100|Metabolic pathways;map04666|Fc gamma R-mediated phagocytosis;map04810|Regulation of actin cytoskeleton
c64019_g1	4.40854	2.1403	up	yes	Pyrenophora tritici-repentis Pt-1C-BFP 60S ribosomal protein L19, mRNA	hypothetical protein COCCADRAFT_30756 [Bipolaris zeicola 26-R-13]	RecName: Full=60S ribosomal protein L19-B;^Eukaryota; Fungi; Dikarya; Ascomycota; Taphrinomycotina; Schizosaccharomycetes; Schizosaccharomycetales; Schizosaccharomycetaceae; Schizosaccharomyces	RecName: Full=60S ribosomal protein L19-2;^Eukaryota; Viridiplantae; Streptophyta; Embryophyta; Tracheophyta; Spermatophyta; Magnoliophyta; eudicotyledons; core eudicotyledons; rosids; malvids; Brassicales; Brassicaceae; Camelineae; Arabidopsis	Ribosomal protein L19e	Ribosomal protein L19E	GO:0006412|translation	GO:0003735|structural constituent of ribosome	GO:0022625|cytosolic large ribosomal subunit;GO:0005886|plasma membrane	K02885|RP-L19e, RPL19; large subunit ribosomal protein L19e	map03010|Ribosome
c67362_g1	2.29005	1.19538	up	yes	Picea sitchensis clone WS0464_H07 unknown mRNA	unknown [Picea sitchensis]	RecName: Full=Serine/arginine-rich splicing factor 33;^Eukaryota; Viridiplantae; Streptophyta; Embryophyta; Tracheophyta; Spermatophyta; Magnoliophyta; eudicotyledons; core eudicotyledons; rosids; malvids; Brassicales; Brassicaceae; Camelineae; Arabidopsis`sp|Q9SEU4|SR33_ARATH	RecName: Full=Serine/arginine-rich splicing factor 33;^Eukaryota; Viridiplantae; Streptophyta; Embryophyta; Tracheophyta; Spermatophyta; Magnoliophyta; eudicotyledons; core eudicotyledons; rosids; malvids; Brassicales; Brassicaceae; Camelineae; Arabidopsis	RNA recognition motif. (a.k.a. RRM, RBD, or RNP domain)	RNA-binding proteins (RRM domain)	GO:0006397|mRNA processing;GO:0008380|RNA splicing	GO:0000166|nucleotide binding;GO:0003723|RNA binding	GO:0005737|cytoplasm;GO:0016607|nuclear speck	K12900|FUSIP1; FUS-interacting serine-arginine-rich protein 1	map03040|Spliceosome
c51244_g1	0.359614	-1.47548	down	yes	Picea sitchensis clone WS0272_A24 unknown mRNA	unknown [Picea sitchensis]	RecName: Full=S-alkyl-thiohydroximate lyase SUR1;^Eukaryota; Viridiplantae; Streptophyta; Embryophyta; Tracheophyta; Spermatophyta; Magnoliophyta; eudicotyledons; core eudicotyledons; rosids; malvids; Brassicales; Brassicaceae; Camelineae; Arabidopsis`sp|Q9SIV0|SUR1_ARATH	RecName: Full=S-alkyl-thiohydroximate lyase SUR1;^Eukaryota; Viridiplantae; Streptophyta; Embryophyta; Tracheophyta; Spermatophyta; Magnoliophyta; eudicotyledons; core eudicotyledons; rosids; malvids; Brassicales; Brassicaceae; Camelineae; Arabidopsis	Aminotransferase class I and II	Aspartate/tyrosine/aromatic aminotransferase	GO:0048830|adventitious root development;GO:0006520|cellular amino acid metabolic process;GO:0019761|glucosinolate biosynthetic process;GO:0009684|indoleacetic acid biosynthetic process;GO:0001560|regulation of cell growth by extracellular stimulus	GO:0030170|pyridoxal phosphate binding;GO:0080108|S-alkylthiohydroximate lyase activity;GO:0008483|transaminase activity	GO:0016020|membrane	K11819|SUR1, RTY; S-alkyl-thiohydroximate lyase SUR1 [EC:4.4.1.-]	map00966|Glucosinolate biosynthesis;map00380|Tryptophan metabolism;map01110|Biosynthesis of secondary metabolites;map01210|2-Oxocarboxylic acid metabolism
c51244_g1	0.359614	-1.47548	down	yes	Picea sitchensis clone WS0272_A24 unknown mRNA	unknown [Picea sitchensis]	RecName: Full=S-alkyl-thiohydroximate lyase SUR1;^Eukaryota; Viridiplantae; Streptophyta; Embryophyta; Tracheophyta; Spermatophyta; Magnoliophyta; eudicotyledons; core eudicotyledons; rosids; malvids; Brassicales; Brassicaceae; Camelineae; Arabidopsis`sp|Q9SIV0|SUR1_ARATH	RecName: Full=Probable aminotransferase TAT2;^Eukaryota; Viridiplantae; Streptophyta; Embryophyta; Tracheophyta; Spermatophyta; Magnoliophyta; eudicotyledons; core eudicotyledons; rosids; malvids; Brassicales; Brassicaceae; Camelineae; Arabidopsis	Aminotransferase class I and II	Aspartate/tyrosine/aromatic aminotransferase	GO:0006520|cellular amino acid metabolic process;GO:0006826|iron ion transport;GO:0010189|vitamin E biosynthetic process	GO:0004838|L-tyrosine:2-oxoglutarate aminotransferase activity;GO:0033855|nicotianamine aminotransferase activity;GO:0030170|pyridoxal phosphate binding	GO:0009536|plastid	K11819|SUR1, RTY; S-alkyl-thiohydroximate lyase SUR1 [EC:4.4.1.-]	map00966|Glucosinolate biosynthesis;map00380|Tryptophan metabolism;map01110|Biosynthesis of secondary metabolites;map01210|2-Oxocarboxylic acid metabolism
c79574_g1	2.26572	1.17997	up	yes	Picea glauca clone GQ03301_J24 mRNA sequence	Rab1 [Pinus pinaster]	RecName: Full=Ras-related protein RABD2a;^Eukaryota; Viridiplantae; Streptophyta; Embryophyta; Tracheophyta; Spermatophyta; Magnoliophyta; eudicotyledons; core eudicotyledons; rosids; malvids; Brassicales; Brassicaceae; Camelineae; Arabidopsis	RecName: Full=Ras-related protein RABD2a;^Eukaryota; Viridiplantae; Streptophyta; Embryophyta; Tracheophyta; Spermatophyta; Magnoliophyta; eudicotyledons; core eudicotyledons; rosids; malvids; Brassicales; Brassicaceae; Camelineae; Arabidopsis	ADP-ribosylation factor family	GTPase SAR1 and related small G proteins	GO:0006888|ER to Golgi vesicle-mediated transport;GO:0015031|protein transport;GO:0046686|response to cadmium ion;GO:0007264|small GTPase mediated signal transduction	GO:0005525|GTP binding	GO:0000139|Golgi membrane;GO:0005886|plasma membrane;GO:0032588|trans-Golgi network membrane;GO:0005773|vacuole	K07874|RAB1A; Ras-related protein Rab-1A	map05134|Legionellosis
c72531_g2	0.0119476	-6.38713	down	yes	Picea glauca clone GQ03218_C17 mRNA sequence	unknown [Picea sitchensis]	RecName: Full=Galactinol synthase 4;^Eukaryota; Viridiplantae; Streptophyta; Embryophyta; Tracheophyta; Spermatophyta; Magnoliophyta; eudicotyledons; core eudicotyledons; rosids; malvids; Brassicales; Brassicaceae; Camelineae; Arabidopsis	RecName: Full=Galactinol synthase 4;^Eukaryota; Viridiplantae; Streptophyta; Embryophyta; Tracheophyta; Spermatophyta; Magnoliophyta; eudicotyledons; core eudicotyledons; rosids; malvids; Brassicales; Brassicaceae; Camelineae; Arabidopsis	Glycosyl transferase family 8	Alpha-N-acetylglucosamine transferase	GO:0006012|galactose metabolic process;GO:0006979|response to oxidative stress	GO:0047216|inositol 3-alpha-galactosyltransferase activity;GO:0046872|metal ion binding	GO:0005737|cytoplasm	K18819|GOLS; inositol 3-alpha-galactosyltransferase [EC:2.4.1.123]	map00052|Galactose metabolism
c52814_g1	0.4586	-1.12469	down	yes	Picea glauca clone GQ03706_G05 mRNA sequence	unknown [Picea sitchensis]	RecName: Full=Nuclear pore complex protein Nup50;^Eukaryota; Metazoa; Chordata; Craniata; Vertebrata; Euteleostomi; Mammalia; Eutheria; Euarchontoglires; Glires; Rodentia; Sciurognathi; Muroidea; Muridae; Murinae; Mus; Mus	RecName: Full=Nuclear pore complex protein Nup50;^Eukaryota; Metazoa; Chordata; Craniata; Vertebrata; Euteleostomi; Mammalia; Eutheria; Euarchontoglires; Glires; Rodentia; Sciurognathi; Muroidea; Muridae; Murinae; Mus; Mus	RanBP1 domain	Elongation of very long chain fatty acids (FEN1/Elo2, SUR4/Elo3, yeast)-like protein	GO:0051028|mRNA transport;GO:0001841|neural tube formation;GO:0015031|protein transport	GO:0005487|nucleocytoplasmic transporter activity	GO:0031965|nuclear membrane;GO:0005643|nuclear pore;GO:0030529|ribonucleoprotein complex	K14295|NUP50, NPAP60; nuclear pore complex protein Nup50	map03013|RNA transport
c59173_g1	0.459985	-1.12034	down	yes	Picea glauca clone GQ03605_B19 mRNA sequence	PREDICTED: cystathionine beta-lyase, chloroplastic isoform X1 [Sesamum indicum]	RecName: Full=Cystathionine beta-lyase, chloroplastic;^Eukaryota; Viridiplantae; Streptophyta; Embryophyta; Tracheophyta; Spermatophyta; Magnoliophyta; eudicotyledons; core eudicotyledons; rosids; malvids; Brassicales; Brassicaceae; Camelineae; Arabidopsis	RecName: Full=Cystathionine beta-lyase, chloroplastic;^Eukaryota; Viridiplantae; Streptophyta; Embryophyta; Tracheophyta; Spermatophyta; Magnoliophyta; eudicotyledons; core eudicotyledons; rosids; malvids; Brassicales; Brassicaceae; Camelineae; Arabidopsis	Cys/Met metabolism PLP-dependent enzyme	Cystathionine beta-lyases/cystathionine gamma-synthases	GO:0019279|L-methionine biosynthetic process from L-homoserine via cystathionine	GO:0004121|cystathionine beta-lyase activity;GO:0030170|pyridoxal phosphate binding	GO:0009570|chloroplast stroma	K01760|metC; cystathionine beta-lyase [EC:4.4.1.8]	map01230|Biosynthesis of amino acids;map01100|Metabolic pathways;map00270|Cysteine and methionine metabolism;map01110|Biosynthesis of secondary metabolites;map00450|Selenocompound metabolism
c57717_g1	3.19792	1.67714	up	yes	Picea sitchensis clone WS0289_D13 unknown mRNA	unknown [Picea sitchensis]	RecName: Full=Aquaporin TIP1-1;^Eukaryota; Viridiplantae; Streptophyta; Embryophyta; Tracheophyta; Spermatophyta; Magnoliophyta; eudicotyledons; core eudicotyledons; rosids; malvids; Brassicales; Brassicaceae; Camelineae; Arabidopsis	RecName: Full=Aquaporin TIP1-1;^Eukaryota; Viridiplantae; Streptophyta; Embryophyta; Tracheophyta; Spermatophyta; Magnoliophyta; eudicotyledons; core eudicotyledons; rosids; malvids; Brassicales; Brassicaceae; Camelineae; Arabidopsis	Major intrinsic protein	Glycerol uptake facilitator and related permeases (Major Intrinsic Protein Family)	GO:0080170|hydrogen peroxide transmembrane transport	GO:0015204|urea transmembrane transporter activity;GO:0015250|water channel activity	GO:0042807|central vacuole;GO:0009941|chloroplast envelope;GO:0016021|integral to membrane;GO:0009705|plant-type vacuole membrane;GO:0000326|protein storage vacuole	K09873|TIP; aquaporin TIP	.
c72704_g3	9.38706	3.23067	up	yes	Picea glauca clone GQ02016_G20 mRNA sequence	lipoxygenase 1 [Taxus wallichiana var. chinensis]	RecName: Full=Linoleate 9S-lipoxygenase 1;^Eukaryota; Viridiplantae; Streptophyta; Embryophyta; Tracheophyta; Spermatophyta; Magnoliophyta; eudicotyledons; core eudicotyledons; rosids; malvids; Brassicales; Brassicaceae; Camelineae; Arabidopsis	RecName: Full=Linoleate 9S-lipoxygenase 1;^Eukaryota; Viridiplantae; Streptophyta; Embryophyta; Tracheophyta; Spermatophyta; Magnoliophyta; eudicotyledons; core eudicotyledons; rosids; malvids; Brassicales; Brassicaceae; Camelineae; Arabidopsis	PLAT/LH2 domain	Plant lipoxygenase may be involved in a number of diverse aspects of plant physiology including growth and development, pest resistance, and senescence or responses to	GO:0010311|lateral root formation;GO:0034440|lipid oxidation;GO:0031408|oxylipin biosynthetic process;GO:0009737|response to abscisic acid stimulus;GO:0009753|response to jasmonic acid stimulus	GO:0005506|iron ion binding;GO:0016165|lipoxygenase activity	GO:0009536|plastid	K15718|LOX1_5; linoleate 9S-lipoxygenase [EC:1.13.11.58]	map00591|Linoleic acid metabolism
c57244_g1	6.54599	2.71061	up	yes	Zea mays clone 1496019 40S ribosomal protein S4 mRNA, complete cds	ribosomal protein S4e [Aureobasidium melanogenum CBS 110374]	RecName: Full=40S ribosomal protein S4;^Eukaryota; Fungi; Dikarya; Ascomycota; Saccharomycotina; Saccharomycetes; Saccharomycetales; Dipodascaceae; Yarrowia	RecName: Full=40S ribosomal protein S4;^Eukaryota; Fungi; Dikarya; Ascomycota; Saccharomycotina; Saccharomycetes; Saccharomycetales; Dipodascaceae; Yarrowia	RS4NT (NUC023) domain	Ribosomal protein S4E	GO:0006412|translation	GO:0019843|rRNA binding;GO:0003735|structural constituent of ribosome	GO:0005840|ribosome	K02987|RP-S4e, RPS4; small subunit ribosomal protein S4e	map03010|Ribosome
c60573_g1	5.92078	2.56579	up	yes	Phaeosphaeria nodorum SN15 hypothetical protein partial mRNA	40S ribosomal protein S22 [Pyrenophora teres f. teres 0-1]	RecName: Full=40S ribosomal protein S22;^Eukaryota; Fungi; Dikarya; Ascomycota; Pezizomycotina; Sordariomycetes; Sordariomycetidae; Sordariales; Sordariaceae; Neurospora	RecName: Full=40S ribosomal protein S22;^Eukaryota; Fungi; Dikarya; Ascomycota; Pezizomycotina; Sordariomycetes; Sordariomycetidae; Sordariales; Sordariaceae; Neurospora	Ribosomal protein S8	Ribosomal protein S8	GO:0006412|translation	GO:0003735|structural constituent of ribosome	GO:0005840|ribosome	K02957|RP-S15Ae, RPS15A; small subunit ribosomal protein S15Ae	map03010|Ribosome
c62503_g1	2.97188	1.57138	up	yes	Picea glauca clone GQ0168_J22 mRNA sequence	Uncharacterized oxidoreductase [Morus notabilis]	RecName: Full=NADPH-dependent 1-acyldihydroxyacetone phosphate reductase;^Eukaryota; Fungi; Dikarya; Ascomycota; Taphrinomycotina; Schizosaccharomycetes; Schizosaccharomycetales; Schizosaccharomycetaceae; Schizosaccharomyces	RecName: Full=NADPH-dependent 1-acyldihydroxyacetone phosphate reductase;^Eukaryota; Fungi; Dikarya; Ascomycota; Taphrinomycotina; Schizosaccharomycetes; Schizosaccharomycetales; Schizosaccharomycetaceae; Schizosaccharomyces	KR domain	Dehydrogenases with different specificities (related to short-chain alcohol dehydrogenases)	GO:0033554|cellular response to stress;GO:0006654|phosphatidic acid biosynthetic process	GO:0000140|acylglycerone-phosphate reductase activity;GO:0000166|nucleotide binding	GO:0005783|endoplasmic reticulum;GO:0000329|fungal-type vacuole membrane;GO:0005794|Golgi apparatus;GO:0005739|mitochondrion	K06123|AYR1; 1-acylglycerone phosphate reductase [EC:1.1.1.101]	map01100|Metabolic pathways;map00565|Ether lipid metabolism;map00564|Glycerophospholipid metabolism
c68011_g1	2.36371	1.24105	up	yes	Picea glauca clone GQ03809_E22 mRNA sequence	clavata-like receptor [Picea glauca]	RecName: Full=Receptor-like protein kinase HSL1;^Eukaryota; Viridiplantae; Streptophyta; Embryophyta; Tracheophyta; Spermatophyta; Magnoliophyta; eudicotyledons; core eudicotyledons; rosids; malvids; Brassicales; Brassicaceae; Camelineae; Arabidopsis	RecName: Full=Receptor-like protein kinase HSL1;^Eukaryota; Viridiplantae; Streptophyta; Embryophyta; Tracheophyta; Spermatophyta; Magnoliophyta; eudicotyledons; core eudicotyledons; rosids; malvids; Brassicales; Brassicaceae; Camelineae; Arabidopsis	Leucine rich repeat N-terminal domain	Leucine-rich repeat (LRR) protein	.	GO:0005524|ATP binding;GO:0004674|protein serine/threonine kinase activity	GO:0016021|integral to membrane;GO:0005886|plasma membrane	K00924|E2.7.1.-	.
c58107_g1	0.262767	-1.92815	down	yes	Picea sitchensis clone WS02712_G15 unknown mRNA	unknown [Picea sitchensis]	RecName: Full=Cinnamoyl-CoA reductase 2;^Eukaryota; Viridiplantae; Streptophyta; Embryophyta; Tracheophyta; Spermatophyta; Magnoliophyta; eudicotyledons; core eudicotyledons; rosids; malvids; Brassicales; Brassicaceae; Camelineae; Arabidopsis	RecName: Full=Tetraketide alpha-pyrone reductase 1;^Eukaryota; Viridiplantae; Streptophyta; Embryophyta; Tracheophyta; Spermatophyta; Magnoliophyta; eudicotyledons; core eudicotyledons; rosids; malvids; Brassicales; Brassicaceae; Camelineae; Arabidopsis	NAD dependent epimerase/dehydratase family	Nucleoside-diphosphate-sugar epimerases	GO:0048316|seed development;GO:0080110|sporopollenin biosynthetic process	GO:0050662|coenzyme binding;GO:0000166|nucleotide binding;GO:0016491|oxidoreductase activity	GO:0005783|endoplasmic reticulum;GO:0005634|nucleus	K09753|CCR; cinnamoyl-CoA reductase [EC:1.2.1.44]	map01100|Metabolic pathways;map00940|Phenylpropanoid biosynthesis;map01110|Biosynthesis of secondary metabolites
c62832_g1	2.06395	1.04541	up	yes	Picea sitchensis clone WS02745_M21 unknown mRNA	unknown [Picea sitchensis]	RecName: Full=Xylem cysteine proteinase 1;^Eukaryota; Viridiplantae; Streptophyta; Embryophyta; Tracheophyta; Spermatophyta; Magnoliophyta; eudicotyledons; core eudicotyledons; rosids; malvids; Brassicales; Brassicaceae; Camelineae; Arabidopsis	RecName: Full=Xylem cysteine proteinase 1;^Eukaryota; Viridiplantae; Streptophyta; Embryophyta; Tracheophyta; Spermatophyta; Magnoliophyta; eudicotyledons; core eudicotyledons; rosids; malvids; Brassicales; Brassicaceae; Camelineae; Arabidopsis	Cathepsin propeptide inhibitor domain (I29)	Cysteine protease	GO:0010623|developmental programmed cell death;GO:0006508|proteolysis	GO:0008234|cysteine-type peptidase activity	GO:0005634|nucleus;GO:0000325|plant-type vacuole;GO:0005886|plasma membrane	K16290|XCP; xylem cysteine proteinase [EC:3.4.22.-]	.
c61558_g1	0.142789	-2.80804	down	yes	Picea glauca clone GQ03238_H05 mRNA sequence	PREDICTED: probable LRR receptor-like serine/threonine-protein kinase At3g47570 [Nelumbo nucifera]	RecName: Full=LRR receptor-like serine/threonine-protein kinase EFR;^Eukaryota; Viridiplantae; Streptophyta; Embryophyta; Tracheophyta; Spermatophyta; Magnoliophyta; eudicotyledons; core eudicotyledons; rosids; malvids; Brassicales; Brassicaceae; Camelineae; Arabidopsis`sp|C0LGT6|EFR_ARATH	RecName: Full=LRR receptor-like serine/threonine-protein kinase EFR;^Eukaryota; Viridiplantae; Streptophyta; Embryophyta; Tracheophyta; Spermatophyta; Magnoliophyta; eudicotyledons; core eudicotyledons; rosids; malvids; Brassicales; Brassicaceae; Camelineae; Arabidopsis`sp|C0LGT6|EFR_ARATH	Leucine Rich Repeat	Serine/threonine protein kinase	GO:0010204|defense response signaling pathway, resistance gene-independent;GO:0016045|detection of bacterium;GO:0002764|immune response-regulating signaling pathway;GO:0009626|plant-type hypersensitive response;GO:0010359|regulation of anion channel activity	GO:0005524|ATP binding;GO:0004674|protein serine/threonine kinase activity;GO:0019199|transmembrane receptor protein kinase activity	GO:0016021|integral to membrane	K13428|EFR; LRR receptor-like serine/threonine-protein kinase EFR [EC:2.7.11.1]	map04626|Plant-pathogen interaction
c50954_g4	2.219	1.14991	up	yes	Ricinus communis H(\+)-transporting atpase plant/fungi plasma membrane type, putative, mRNA	hypothetical protein VITISV_027896 [Vitis vinifera]	RecName: Full=ATPase 10, plasma membrane-type;^Eukaryota; Viridiplantae; Streptophyta; Embryophyta; Tracheophyta; Spermatophyta; Magnoliophyta; eudicotyledons; core eudicotyledons; rosids; malvids; Brassicales; Brassicaceae; Camelineae; Arabidopsis	RecName: Full=ATPase 10, plasma membrane-type;^Eukaryota; Viridiplantae; Streptophyta; Embryophyta; Tracheophyta; Spermatophyta; Magnoliophyta; eudicotyledons; core eudicotyledons; rosids; malvids; Brassicales; Brassicaceae; Camelineae; Arabidopsis	haloacid dehalogenase-like hydrolase	Cation transport ATPase	GO:0006754|ATP biosynthetic process;GO:0010023|proanthocyanidin biosynthetic process;GO:0007035|vacuolar acidification;GO:0007033|vacuole organization	GO:0005524|ATP binding;GO:0015662|ATPase activity, coupled to transmembrane movement of ions, phosphorylative mechanism;GO:0019829|cation-transporting ATPase activity;GO:0008553|hydrogen-exporting ATPase activity, phosphorylative mechanism;GO:0046872|metal ion binding	GO:0009507|chloroplast;GO:0016021|integral to membrane;GO:0009506|plasmodesma;GO:0005773|vacuole	K01535|E3.6.3.6; H+-transporting ATPase [EC:3.6.3.6]	map00190|Oxidative phosphorylation
c67718_g1	0.373424	-1.42111	down	yes	Picea glauca clone GQ02828_C24 mRNA sequence	unknown [Picea sitchensis]	RecName: Full=Transcription initiation factor IIF subunit beta;^Eukaryota; Fungi; Dikarya; Ascomycota; Taphrinomycotina; Schizosaccharomycetes; Schizosaccharomycetales; Schizosaccharomycetaceae; Schizosaccharomyces	RecName: Full=Transcription initiation factor IIF subunit beta;^Eukaryota; Fungi; Dikarya; Ascomycota; Taphrinomycotina; Schizosaccharomycetes; Schizosaccharomycetales; Schizosaccharomycetaceae; Schizosaccharomyces	Transcription initiation factor IIF, beta subunit	Transcription initiation factor IIF, small subunit (RAP30)	GO:0006355|regulation of transcription, DNA-dependent;GO:0006367|transcription initiation from RNA polymerase II promoter	GO:0005524|ATP binding;GO:0004003|ATP-dependent DNA helicase activity;GO:0000991|core RNA polymerase II binding transcription factor activity;GO:0003677|DNA binding	GO:0044732|mitotic spindle pole body;GO:0005674|transcription factor TFIIF complex	K03139|TFIIF2, GTF2F2, TFG2; transcription initiation factor TFIIF subunit beta [EC:3.6.4.12]	map03022|Basal transcription factors
c18440_g1	8.41033	3.07216	up	yes	Pinus radiata isolate 13485 hypothetical protein (0_1872_01) gene, partial cds	PREDICTED: cytokinin dehydrogenase 7 [Sesamum indicum]	RecName: Full=Cytokinin dehydrogenase 7;^Eukaryota; Viridiplantae; Streptophyta; Embryophyta; Tracheophyta; Spermatophyta; Magnoliophyta; eudicotyledons; core eudicotyledons; rosids; malvids; Brassicales; Brassicaceae; Camelineae; Arabidopsis	RecName: Full=Cytokinin dehydrogenase 7;^Eukaryota; Viridiplantae; Streptophyta; Embryophyta; Tracheophyta; Spermatophyta; Magnoliophyta; eudicotyledons; core eudicotyledons; rosids; malvids; Brassicales; Brassicaceae; Camelineae; Arabidopsis	FAD binding domain	FAD/FMN-containing dehydrogenases	GO:0009823|cytokinin catabolic process	GO:0019139|cytokinin dehydrogenase activity;GO:0050660|flavin adenine dinucleotide binding;GO:0008762|UDP-N-acetylmuramate dehydrogenase activity	.	K00279|CKX; cytokinin dehydrogenase [EC:1.5.99.12]	map00908|Zeatin biosynthesis
c72940_g1	5.66816	2.50288	up	yes	Pinus taeda clone PT_7Ba4307E12, complete sequence	PREDICTED: probable LRR receptor-like serine/threonine-protein kinase At3g47570 [Nelumbo nucifera]	RecName: Full=Probable LRR receptor-like serine/threonine-protein kinase At3g47570;^Eukaryota; Viridiplantae; Streptophyta; Embryophyta; Tracheophyta; Spermatophyta; Magnoliophyta; eudicotyledons; core eudicotyledons; rosids; malvids; Brassicales; Brassicaceae; Camelineae; Arabidopsis	RecName: Full=Probable LRR receptor-like serine/threonine-protein kinase At3g47570;^Eukaryota; Viridiplantae; Streptophyta; Embryophyta; Tracheophyta; Spermatophyta; Magnoliophyta; eudicotyledons; core eudicotyledons; rosids; malvids; Brassicales; Brassicaceae; Camelineae; Arabidopsis	Leucine rich repeat N-terminal domain	Leucine-rich repeat (LRR) protein	GO:0042742|defense response to bacterium;GO:0016567|protein ubiquitination;GO:0032940|secretion by cell	GO:0005524|ATP binding;GO:0004674|protein serine/threonine kinase activity	GO:0016023|cytoplasmic membrane-bounded vesicle;GO:0016021|integral to membrane;GO:0005886|plasma membrane	.	.
c71237_g2	0.236511	-2.08002	down	yes	Picea glauca clone GQ02908_O20 mRNA sequence	unknown [Picea sitchensis]	RecName: Full=Catechol O-methyltransferase;^Eukaryota; Metazoa; Chordata; Craniata; Vertebrata; Euteleostomi; Mammalia; Eutheria; Laurasiatheria; Perissodactyla; Equidae; Equus	RecName: Full=Catechol O-methyltransferase;^Eukaryota; Metazoa; Chordata; Craniata; Vertebrata; Euteleostomi; Mammalia; Eutheria; Laurasiatheria; Perissodactyla; Equidae; Equus	O-methyltransferase	Predicted O-methyltransferase	GO:0006584|catecholamine metabolic process;GO:0042135|neurotransmitter catabolic process	GO:0016206|catechol O-methyltransferase activity;GO:0000287|magnesium ion binding	GO:0005737|cytoplasm;GO:0016021|integral to membrane;GO:0005886|plasma membrane	K00545|COMT; catechol O-methyltransferase [EC:2.1.1.6]	map04728|Dopaminergic synapse;map00965|Betalain biosynthesis;map00350|Tyrosine metabolism;map00140|Steroid hormone biosynthesis;map01100|Metabolic pathways
c67846_g1	0.488962	-1.03221	down	yes	Picea glauca clone GQ03109_H19 mRNA sequence	hypothetical protein AMTR_s00071p00159780 [Amborella trichopoda]	RecName: Full=UDP-glucose:glycoprotein glucosyltransferase;^Eukaryota; Viridiplantae; Streptophyta; Embryophyta; Tracheophyta; Spermatophyta; Magnoliophyta; eudicotyledons; core eudicotyledons; rosids; malvids; Brassicales; Brassicaceae; Camelineae; Arabidopsis	RecName: Full=UDP-glucose:glycoprotein glucosyltransferase;^Eukaryota; Viridiplantae; Streptophyta; Embryophyta; Tracheophyta; Spermatophyta; Magnoliophyta; eudicotyledons; core eudicotyledons; rosids; malvids; Brassicales; Brassicaceae; Camelineae; Arabidopsis	UDP-glucose:Glycoprotein Glucosyltransferase	.	GO:0006486|protein glycosylation;GO:0097359|UDP-glucosylation	GO:0003980|UDP-glucose:glycoprotein glucosyltransferase activity	GO:0005788|endoplasmic reticulum lumen	K11718|HUGT; UDP-glucose:glycoprotein glucosyltransferase [EC:2.4.1.-]	map04141|Protein processing in endoplasmic reticulum
c59747_g1	3.01512	1.59222	up	yes	Picea glauca clone GQ02819_G16 mRNA sequence	rab family GTPase [Selaginella moellendorffii]	RecName: Full=Ras-related protein RIC2;^Eukaryota; Viridiplantae; Streptophyta; Embryophyta; Tracheophyta; Spermatophyta; Magnoliophyta; Liliopsida; Poales; Poaceae; BEP clade; Ehrhartoideae; Oryzeae; Oryza	RecName: Full=Ras-related protein RIC2;^Eukaryota; Viridiplantae; Streptophyta; Embryophyta; Tracheophyta; Spermatophyta; Magnoliophyta; Liliopsida; Poales; Poaceae; BEP clade; Ehrhartoideae; Oryzeae; Oryza	ADP-ribosylation factor family	GTPase SAR1 and related small G proteins	GO:0015031|protein transport;GO:0007264|small GTPase mediated signal transduction	GO:0005525|GTP binding	GO:0005634|nucleus;GO:0005886|plasma membrane;GO:0005773|vacuole	K07904|RAB11A; Ras-related protein Rab-11A	map04962|Vasopressin-regulated water reabsorption;map04972|Pancreatic secretion;map04961|Endocrine and other factor-regulated calcium reabsorption;map04144|Endocytosis
c61429_g3	0.226042	-2.14534	down	yes	Picea sitchensis clone WS02732_I21 unknown mRNA	unknown [Picea sitchensis]	RecName: Full=Probable peroxygenase 3;^Eukaryota; Viridiplantae; Streptophyta; Embryophyta; Tracheophyta; Spermatophyta; Magnoliophyta; eudicotyledons; core eudicotyledons; rosids; malvids; Brassicales; Brassicaceae; Camelineae; Arabidopsis	RecName: Full=Probable peroxygenase 3;^Eukaryota; Viridiplantae; Streptophyta; Embryophyta; Tracheophyta; Spermatophyta; Magnoliophyta; eudicotyledons; core eudicotyledons; rosids; malvids; Brassicales; Brassicaceae; Camelineae; Arabidopsis	Caleosin related protein	Calcium ion binding protein	GO:0031407|oxylipin metabolic process;GO:0009737|response to abscisic acid stimulus;GO:0009409|response to cold;GO:0009269|response to desiccation;GO:0009620|response to fungus;GO:0009751|response to salicylic acid stimulus;GO:0009651|response to salt stress;GO:0010118|stomatal movement	GO:0005509|calcium ion binding;GO:0016165|lipoxygenase activity	GO:0031969|chloroplast membrane;GO:0005783|endoplasmic reticulum;GO:0005811|lipid particle;GO:0005773|vacuole	K17991|PXG; peroxygenase [EC:1.11.2.3]	map00073|Cutin, suberine and wax biosynthesis
c51069_g1	0.467794	-1.09606	down	yes	Picea sitchensis clone WS02762_A02 unknown mRNA	unknown [Picea sitchensis]	RecName: Full=Superkiller viralicidic activity 2-like 2;^Eukaryota; Metazoa; Chordata; Craniata; Vertebrata; Euteleostomi; Mammalia; Eutheria; Euarchontoglires; Primates; Haplorrhini; Catarrhini; Hominidae; Homo	RecName: Full=Superkiller viralicidic activity 2-like 2;^Eukaryota; Metazoa; Chordata; Craniata; Vertebrata; Euteleostomi; Mammalia; Eutheria; Euarchontoglires; Primates; Haplorrhini; Catarrhini; Hominidae; Homo	DEAD/DEAH box helicase	Superfamily II RNA helicase	GO:0000460|maturation of 5.8S rRNA;GO:0000398|mRNA splicing, via spliceosome	GO:0005524|ATP binding;GO:0008026|ATP-dependent helicase activity;GO:0003676|nucleic acid binding	GO:0071013|catalytic step 2 spliceosome;GO:0005730|nucleolus	K12598|MTR4, SKIV2L2; ATP-dependent RNA helicase DOB1 [EC:3.6.4.13]	map03018|RNA degradation
c72150_g1	0.392431	-1.34949	down	yes	Picea glauca clone GQ04006_K06 mRNA sequence	PREDICTED: uncharacterized protein LOC104612522 isoform X1 [Nelumbo nucifera]	RecName: Full=Uridylate kinase;^Bacteria; Cyanobacteria; Chroococcales; Synechococcus`sp|Q2JS42|PYRH_SYNJA	RecName: Full=Uridylate kinase;^Bacteria; Cyanobacteria; Chroococcales; Synechococcus	Amino acid kinase family	Uridylate kinase	GO:0044210|'de novo' CTP biosynthetic process;GO:0008652|cellular amino acid biosynthetic process	GO:0005524|ATP binding;GO:0033862|UMP kinase activity	GO:0005737|cytoplasm	K09903|pyrH; uridylate kinase [EC:2.7.4.22]	map01100|Metabolic pathways;map00240|Pyrimidine metabolism
c72150_g1	0.392431	-1.34949	down	yes	Picea glauca clone GQ04006_K06 mRNA sequence	PREDICTED: uncharacterized protein LOC104612522 isoform X1 [Nelumbo nucifera]	RecName: Full=Uridylate kinase;^Bacteria; Cyanobacteria; Chroococcales; Synechococcus`sp|Q2JS42|PYRH_SYNJA	RecName: Full=Uridylate kinase;^Bacteria; Cyanobacteria; Chroococcales; Thermosynechococcus	Myb/SANT-like DNA-binding domain	Uridylate kinase	GO:0044210|'de novo' CTP biosynthetic process;GO:0008652|cellular amino acid biosynthetic process	GO:0005524|ATP binding;GO:0033862|UMP kinase activity	GO:0005737|cytoplasm	K09903|pyrH; uridylate kinase [EC:2.7.4.22]	map01100|Metabolic pathways;map00240|Pyrimidine metabolism
c66632_g1	2.07395	1.05238	up	yes	Picea sitchensis clone WS0296_I18 unknown mRNA	unknown [Picea sitchensis]	RecName: Full=Thioredoxin reductase 2;^Eukaryota; Viridiplantae; Streptophyta; Embryophyta; Tracheophyta; Spermatophyta; Magnoliophyta; eudicotyledons; core eudicotyledons; rosids; malvids; Brassicales; Brassicaceae; Camelineae; Arabidopsis	RecName: Full=Thioredoxin reductase 2;^Eukaryota; Viridiplantae; Streptophyta; Embryophyta; Tracheophyta; Spermatophyta; Magnoliophyta; eudicotyledons; core eudicotyledons; rosids; malvids; Brassicales; Brassicaceae; Camelineae; Arabidopsis	Pyridine nucleotide-disulphide oxidoreductase	Thioredoxin reductase	GO:0022900|electron transport chain;GO:0019430|removal of superoxide radicals	GO:0050660|flavin adenine dinucleotide binding;GO:0004791|thioredoxin-disulfide reductase activity	GO:0005759|mitochondrial matrix	K00384|trxB; thioredoxin reductase (NADPH) [EC:1.8.1.9]	map00450|Selenocompound metabolism;map00240|Pyrimidine metabolism
c67038_g1	3.44237	1.7834	up	yes	Picea glauca clone GQ0201_D09 mRNA sequence	unknown [Picea sitchensis]	RecName: Full=GDSL esterase/lipase 6;^Eukaryota; Viridiplantae; Streptophyta; Embryophyta; Tracheophyta; Spermatophyta; Magnoliophyta; eudicotyledons; core eudicotyledons; rosids; malvids; Brassicales; Brassicaceae; Camelineae; Arabidopsis	RecName: Full=GDSL esterase/lipase 6;^Eukaryota; Viridiplantae; Streptophyta; Embryophyta; Tracheophyta; Spermatophyta; Magnoliophyta; eudicotyledons; core eudicotyledons; rosids; malvids; Brassicales; Brassicaceae; Camelineae; Arabidopsis	GDSL-like Lipase/Acylhydrolase	Phospholipase/lecithinase/hemolysin	GO:0016042|lipid catabolic process	GO:0016298|lipase activity	GO:0005576|extracellular region	.	.
c66807_g1	4.87071	2.28413	up	yes	Phaeosphaeria nodorum SN15 hypothetical protein partial mRNA	60S ribosomal protein L11 [Pyrenophora teres f. teres 0-1]	RecName: Full=60S ribosomal protein L11;^Eukaryota; Fungi; Dikarya; Ascomycota; Pezizomycotina; Sordariomycetes; Sordariomycetidae; Sordariales; Sordariaceae; Neurospora	RecName: Full=60S ribosomal protein L11;^Eukaryota; Fungi; Dikarya; Ascomycota; Pezizomycotina; Sordariomycetes; Sordariomycetidae; Sordariales; Sordariaceae; Neurospora	Ribosomal protein L5	Ribosomal protein L5	GO:0006412|translation	GO:0019843|rRNA binding;GO:0003735|structural constituent of ribosome	GO:0005840|ribosome	K02868|RP-L11e, RPL11; large subunit ribosomal protein L11e	map03010|Ribosome
c61861_g2	4.92965	2.30148	up	yes	Picea glauca clone GQ02826_E04 mRNA sequence	hypothetical protein CICLE_v10007363mg [Citrus clementina]	RecName: Full=Glucan endo-1,3-beta-glucosidase 8;^Eukaryota; Viridiplantae; Streptophyta; Embryophyta; Tracheophyta; Spermatophyta; Magnoliophyta; eudicotyledons; core eudicotyledons; rosids; malvids; Brassicales; Brassicaceae; Camelineae; Arabidopsis	RecName: Full=Glucan endo-1,3-beta-glucosidase 8;^Eukaryota; Viridiplantae; Streptophyta; Embryophyta; Tracheophyta; Spermatophyta; Magnoliophyta; eudicotyledons; core eudicotyledons; rosids; malvids; Brassicales; Brassicaceae; Camelineae; Arabidopsis	Glycosyl hydrolases family 17	Protein involved in mitochondrial transport	GO:0005975|carbohydrate metabolic process;GO:0006952|defense response	GO:0043169|cation binding;GO:0042973|glucan endo-1,3-beta-D-glucosidase activity	GO:0046658|anchored to plasma membrane;GO:0005618|cell wall;GO:0005576|extracellular region;GO:0009506|plasmodesma	.	.
c68027_g1	0.333533	-1.5841	down	yes	Picea glauca clone GQ03404_N04 mRNA sequence	PREDICTED: dynamin-2A-like [Nelumbo nucifera]	RecName: Full=Dynamin-2B;^Eukaryota; Viridiplantae; Streptophyta; Embryophyta; Tracheophyta; Spermatophyta; Magnoliophyta; eudicotyledons; core eudicotyledons; rosids; malvids; Brassicales; Brassicaceae; Camelineae; Arabidopsis	RecName: Full=Dynamin-2B;^Eukaryota; Viridiplantae; Streptophyta; Embryophyta; Tracheophyta; Spermatophyta; Magnoliophyta; eudicotyledons; core eudicotyledons; rosids; malvids; Brassicales; Brassicaceae; Camelineae; Arabidopsis	Dynamin family	Predicted GTPases (dynamin-related)	GO:0072583|clathrin-mediated endocytosis;GO:0009737|response to abscisic acid stimulus	GO:0030276|clathrin binding;GO:0005525|GTP binding;GO:0003924|GTPase activity;GO:0005543|phospholipid binding	GO:0009504|cell plate;GO:0045334|clathrin-coated endocytic vesicle;GO:0005829|cytosol;GO:0005874|microtubule;GO:0005886|plasma membrane;GO:0009506|plasmodesma;GO:0005773|vacuole	K01528|DNM; dynamin GTPase [EC:3.6.5.5]	map04721|Synaptic vesicle cycle;map04961|Endocrine and other factor-regulated calcium reabsorption;map04144|Endocytosis;map05100|Bacterial invasion of epithelial cells
c67694_g1	2.99872	1.58435	up	yes	Picea glauca clone GQ03207_O08 mRNA sequence	unknown [Picea sitchensis]	RecName: Full=RING-H2 finger protein ATL78;^Eukaryota; Viridiplantae; Streptophyta; Embryophyta; Tracheophyta; Spermatophyta; Magnoliophyta; eudicotyledons; core eudicotyledons; rosids; malvids; Brassicales; Brassicaceae; Camelineae; Arabidopsis	RecName: Full=RING-H2 finger protein ATL73;^Eukaryota; Viridiplantae; Streptophyta; Embryophyta; Tracheophyta; Spermatophyta; Magnoliophyta; eudicotyledons; core eudicotyledons; rosids; malvids; Brassicales; Brassicaceae; Camelineae; Arabidopsis	RING-H2 zinc finger	RING-finger-containing ubiquitin ligase	GO:0016567|protein ubiquitination	GO:0046872|metal ion binding;GO:0008270|zinc ion binding	GO:0016021|integral to membrane	K19040|ATL76S; E3 ubiquitin-protein ligase ATL10/75/76/77/78 [EC:2.3.2.27]	.
c90638_g1	14.2833	3.83626	up	yes	Tetrapisispora phaffii CBS 4417 hypothetical protein (TPHA0B02930) mRNA, complete cds	Dbp2p [Rhizophagus irregularis DAOM 197198w]	RecName: Full=Probable ATP-dependent RNA helicase DDX5;^Eukaryota; Metazoa; Chordata; Craniata; Vertebrata; Euteleostomi; Mammalia; Eutheria; Euarchontoglires; Primates; Haplorrhini; Catarrhini; Hominidae; Homo	RecName: Full=Probable ATP-dependent RNA helicase DDX5;^Eukaryota; Metazoa; Chordata; Craniata; Vertebrata; Euteleostomi; Mammalia; Eutheria; Euarchontoglires; Glires; Rodentia; Sciurognathi; Muroidea; Muridae; Murinae; Mus; Mus	DEAD/DEAH box helicase	Superfamily II DNA and RNA helicases	GO:0072332|intrinsic apoptotic signaling pathway by p53 class mediator;GO:0006397|mRNA processing;GO:0000122|negative regulation of transcription from RNA polymerase II promoter;GO:0043517|positive regulation of DNA damage response, signal transduction by p53 class mediator;GO:0045944|positive regulation of transcription from RNA polymerase II promoter;GO:0000381|regulation of alternative mRNA sp…	GO:0050681|androgen receptor binding;GO:0005524|ATP binding;GO:0008026|ATP-dependent helicase activity;GO:0030331|estrogen receptor binding;GO:0003723|RNA binding;GO:0003724|RNA helicase activity;GO:0003713|transcription coactivator activity	GO:0005730|nucleolus;GO:0005681|spliceosomal complex	K12823|DDX5, DBP2; ATP-dependent RNA helicase DDX5/DBP2 [EC:3.6.4.13]	map05205|Proteoglycans in cancer;map03040|Spliceosome;map05202|Transcriptional misregulation in cancer
c60567_g1	2.29768	1.20018	up	yes	Picea glauca clone GQ03514_P24 mRNA sequence	predicted protein [Physcomitrella patens]	RecName: Full=DNA-dependent protein kinase catalytic subunit;^Eukaryota; Metazoa; Chordata; Craniata; Vertebrata; Euteleostomi; Mammalia; Eutheria; Euarchontoglires; Glires; Rodentia; Sciurognathi; Muroidea; Muridae; Murinae; Mus; Mus`sp|P97313|PRKDC_MOUSE	RecName: Full=DNA-dependent protein kinase catalytic subunit;^Eukaryota; Amoebozoa; Mycetozoa; Dictyosteliida; Dictyostelium	NUC194 domain	Phosphatidylinositol kinase and protein kinases of the PI-3 kinase family	GO:0006975|DNA damage induced protein phosphorylation;GO:0006310|DNA recombination;GO:0006302|double-strand break repair;GO:0006303|double-strand break repair via nonhomologous end joining	GO:0005524|ATP binding;GO:0003677|DNA binding;GO:0004677|DNA-dependent protein kinase activity;GO:0004672|protein kinase activity	GO:0005958|DNA-dependent protein kinase-DNA ligase 4 complex	K06642|PRKDC; DNA-dependent protein kinase catalytic subunit [EC:2.7.11.1]	map04110|Cell cycle;map03450|Non-homologous end-joining
c43010_g1	0.490935	-1.0264	down	yes	Picea glauca clone GQ04007_L24 mRNA sequence	unknown [Picea sitchensis]	RecName: Full=Dolichyl-diphosphooligosaccharide--protein glycosyltransferase 48 kDa subunit;^Eukaryota; Metazoa; Chordata; Craniata; Vertebrata; Euteleostomi; Amphibia; Batrachia; Anura; Pipoidea; Pipidae; Xenopodinae; Xenopus; Xenopus	RecName: Full=Dolichyl-diphosphooligosaccharide--protein glycosyltransferase 48 kDa subunit;^Eukaryota; Metazoa; Chordata; Craniata; Vertebrata; Euteleostomi; Mammalia; Eutheria; Euarchontoglires; Primates; Haplorrhini; Catarrhini; Hominidae; Pongo	Oligosaccharyltransferase 48 kDa subunit beta	.	GO:0006486|protein glycosylation;GO:0018279|protein N-linked glycosylation via asparagine	GO:0004579|dolichyl-diphosphooligosaccharide-protein glycotransferase activity	GO:0016021|integral to membrane;GO:0008250|oligosaccharyltransferase complex	K12670|WBP1; oligosaccharyltransferase complex subunit beta	map04141|Protein processing in endoplasmic reticulum;map00513|Various types of N-glycan biosynthesis;map01100|Metabolic pathways;map00510|N-Glycan biosynthesis
c61003_g1	9.69539	3.2773	up	yes	Bipolaris zeicola 26-R-13 hypothetical protein partial mRNA	60S ribosomal protein L5 [Pyrenophora tritici-repentis Pt-1C-BFP]	RecName: Full=60S ribosomal protein L5;^Eukaryota; Fungi; Dikarya; Ascomycota; Pezizomycotina; Sordariomycetes; Sordariomycetidae; Sordariales; Sordariaceae; Neurospora	RecName: Full=60S ribosomal protein L5;^Eukaryota; Fungi; Dikarya; Ascomycota; Pezizomycotina; Sordariomycetes; Sordariomycetidae; Sordariales; Sordariaceae; Neurospora	Ribosomal L18p/L5e family	Ribosomal protein L18	GO:0006412|translation	GO:0008097|5S rRNA binding;GO:0003735|structural constituent of ribosome	GO:0005840|ribosome	K02932|RP-L5e, RPL5; large subunit ribosomal protein L5e	map03010|Ribosome
c72103_g3	0.121562	-3.04023	down	yes	TPA_inf: Pinus taeda mRNA for putative GID1-like gibberellin receptor (GID1 gene)	GID1, partial [Pinus tabuliformis]	RecName: Full=Gibberellin receptor GID1C;^Eukaryota; Viridiplantae; Streptophyta; Embryophyta; Tracheophyta; Spermatophyta; Magnoliophyta; eudicotyledons; core eudicotyledons; rosids; malvids; Brassicales; Brassicaceae; Camelineae; Arabidopsis	RecName: Full=Gibberellin receptor GID1C;^Eukaryota; Viridiplantae; Streptophyta; Embryophyta; Tracheophyta; Spermatophyta; Magnoliophyta; eudicotyledons; core eudicotyledons; rosids; malvids; Brassicales; Brassicaceae; Camelineae; Arabidopsis	alpha/beta hydrolase fold	Esterase/lipase	GO:0048444|floral organ morphogenesis;GO:0009740|gibberellic acid mediated signaling pathway;GO:0010476|gibberellin mediated signaling pathway;GO:0009939|positive regulation of gibberellic acid mediated signaling pathway;GO:0010325|raffinose family oligosaccharide biosynthetic process	GO:0016787|hydrolase activity	GO:0005634|nucleus	K14493|GID1; gibberellin receptor GID1 [EC:3.-.-.-]	map04075|Plant hormone signal transduction
c44132_g1	2.90955	1.5408	up	yes	Picea glauca clone GQ03322_P01 mRNA sequence	PREDICTED: probable allantoinase [Amborella trichopoda]	RecName: Full=Allantoinase;^Bacteria; Actinobacteria; Actinobacteridae; Actinomycetales; Streptomycineae; Streptomycetaceae; Streptomyces	RecName: Full=Allantoinase;^Eukaryota; Fungi; Dikarya; Ascomycota; Saccharomycotina; Saccharomycetes; Saccharomycetales; Saccharomycetaceae; Saccharomyces	Amidohydrolase	Dihydroorotase and related cyclic amidohydrolases	GO:0009442|allantoin assimilation pathway;GO:0006144|purine nucleobase metabolic process	GO:0004038|allantoinase activity;GO:0050897|cobalt ion binding;GO:0016888|endodeoxyribonuclease activity, producing 5'-phosphomonoesters;GO:0008270|zinc ion binding	.	K01466|allB; allantoinase [EC:3.5.2.5]	map01100|Metabolic pathways;map01120|Microbial metabolism in diverse environments;map00230|Purine metabolism
c50172_g1	0.347464	-1.52506	down	yes	Picea glauca clone GQ03107_O12 mRNA sequence	unknown [Picea sitchensis]	RecName: Full=Ras-related protein RIC1;^Eukaryota; Viridiplantae; Streptophyta; Embryophyta; Tracheophyta; Spermatophyta; Magnoliophyta; Liliopsida; Poales; Poaceae; BEP clade; Ehrhartoideae; Oryzeae; Oryza	RecName: Full=Ras-related protein RIC1;^Eukaryota; Viridiplantae; Streptophyta; Embryophyta; Tracheophyta; Spermatophyta; Magnoliophyta; Liliopsida; Poales; Poaceae; BEP clade; Ehrhartoideae; Oryzeae; Oryza	ADP-ribosylation factor family	GTPase SAR1 and related small G proteins	GO:0015031|protein transport;GO:0007264|small GTPase mediated signal transduction	GO:0005525|GTP binding	GO:0005886|plasma membrane	K07874|RAB1A; Ras-related protein Rab-1A	map05134|Legionellosis
c71900_g1	0.0359785	-4.79672	down	yes	Picea glauca clone GQ03407_O14 mRNA sequence	unknown [Picea sitchensis]	RecName: Full=Cytochrome P450 84A1;^Eukaryota; Viridiplantae; Streptophyta; Embryophyta; Tracheophyta; Spermatophyta; Magnoliophyta; eudicotyledons; core eudicotyledons; rosids; malvids; Brassicales; Brassicaceae; Camelineae; Arabidopsis	RecName: Full=Cytochrome P450 84A1;^Eukaryota; Viridiplantae; Streptophyta; Embryophyta; Tracheophyta; Spermatophyta; Magnoliophyta; eudicotyledons; core eudicotyledons; rosids; malvids; Brassicales; Brassicaceae; Camelineae; Arabidopsis	Cytochrome P450	Cytochrome P450	GO:0009809|lignin biosynthetic process;GO:0010224|response to UV-B	GO:0009055|electron carrier activity;GO:0020037|heme binding;GO:0005506|iron ion binding;GO:0004497|monooxygenase activity;GO:0016705|oxidoreductase activity, acting on paired donors, with incorporation or reduction of molecular oxygen	GO:0005783|endoplasmic reticulum;GO:0016021|integral to membrane	K09755|CYP84A, F5H; ferulate-5-hydroxylase [EC:1.14.-.-]	map01100|Metabolic pathways;map00940|Phenylpropanoid biosynthesis;map01110|Biosynthesis of secondary metabolites
c23788_g1	6.09631	2.60794	up	yes	Picea sitchensis clone WS02748_N03 unknown mRNA	unknown [Picea sitchensis]	RecName: Full=Bifunctional 3-dehydroquinate dehydratase/shikimate dehydrogenase, chloroplastic;^Eukaryota; Viridiplantae; Streptophyta; Embryophyta; Tracheophyta; Spermatophyta; Magnoliophyta; eudicotyledons; core eudicotyledons; rosids; malvids; Brassicales; Brassicaceae; Camelineae; Arabidopsis	RecName: Full=Bifunctional 3-dehydroquinate dehydratase/shikimate dehydrogenase, chloroplastic;^Eukaryota; Viridiplantae; Streptophyta; Embryophyta; Tracheophyta; Spermatophyta; Magnoliophyta; eudicotyledons; core eudicotyledons; rosids; malvids; Brassicales; Brassicaceae; Camelineae; Arabidopsis	Shikimate / quinate 5-dehydrogenase	Shikimate 5-dehydrogenase	GO:0009073|aromatic amino acid family biosynthetic process;GO:0009423|chorismate biosynthetic process;GO:0009793|embryo development ending in seed dormancy;GO:0019632|shikimate metabolic process	GO:0003855|3-dehydroquinate dehydratase activity;GO:0050661|NADP binding;GO:0004764|shikimate 3-dehydrogenase (NADP+) activity	GO:0009570|chloroplast stroma	K13832|aroDE, DHQ-SDH; 3-dehydroquinate dehydratase / shikimate dehydrogenase [EC:4.2.1.10 1.1.1.25]	map01230|Biosynthesis of amino acids;map01100|Metabolic pathways;map00400|Phenylalanine, tyrosine and tryptophan biosynthesis;map01110|Biosynthesis of secondary metabolites;map01130|Biosynthesis of antibiotics
c66574_g1	0.466319	-1.10061	down	yes	Picea glauca clone GQ02901_C06 mRNA sequence	PREDICTED: acetyl-coenzyme A synthetase, chloroplastic/glyoxysomal [Amborella trichopoda]	RecName: Full=Acetate--CoA ligase ACS, chloroplastic/glyoxysomal;^Eukaryota; Viridiplantae; Streptophyta; Embryophyta; Tracheophyta; Spermatophyta; Magnoliophyta; eudicotyledons; core eudicotyledons; rosids; malvids; Brassicales; Brassicaceae; Camelineae; Arabidopsis	RecName: Full=Acetate--CoA ligase ACS, chloroplastic/glyoxysomal;^Eukaryota; Viridiplantae; Streptophyta; Embryophyta; Tracheophyta; Spermatophyta; Magnoliophyta; eudicotyledons; core eudicotyledons; rosids; malvids; Brassicales; Brassicaceae; Camelineae; Arabidopsis	AMP-binding enzyme	Acyl-coenzyme A synthetases/AMP-(fatty) acid ligases	GO:0006083|acetate metabolic process;GO:0019427|acetyl-CoA biosynthetic process from acetate;GO:0006631|fatty acid metabolic process	GO:0003987|acetate-CoA ligase activity;GO:0016208|AMP binding	GO:0009570|chloroplast stroma;GO:0005829|cytosol;GO:0009514|glyoxysome	K01895|ACSS, acs; acetyl-CoA synthetase [EC:6.2.1.1]	map00620|Pyruvate metabolism;map01200|Carbon metabolism;map00680|Methane metabolism;map00640|Propanoate metabolism;map00010|Glycolysis / Gluconeogenesis;map00720|Carbon fixation pathways in prokaryotes;map01110|Biosynthesis of secondary metabolites;map01100|Metabolic pathways;map01120|Microbial metabolism in diverse environments;map01130|Biosynthesis of antibiotics
c65767_g2	2.37995	1.25093	up	yes	Picea glauca clone GQ02829_C19 mRNA sequence	PREDICTED: probable serine/threonine-protein kinase mps1 isoform X1 [Nelumbo nucifera]	RecName: Full=Serine/threonine-protein kinase mph1;^Eukaryota; Fungi; Dikarya; Ascomycota; Taphrinomycotina; Schizosaccharomycetes; Schizosaccharomycetales; Schizosaccharomycetaceae; Schizosaccharomyces	RecName: Full=Serine/threonine-protein kinase mph1;^Eukaryota; Fungi; Dikarya; Ascomycota; Taphrinomycotina; Schizosaccharomycetes; Schizosaccharomycetales; Schizosaccharomycetaceae; Schizosaccharomyces	Protein kinase domain	Serine/threonine protein kinase	GO:0051301|cell division;GO:0034613|cellular protein localization;GO:0071276|cellular response to cadmium ion;GO:0071585|detoxification of cadmium ion;GO:0007067|mitosis;GO:0007094|mitotic cell cycle spindle assembly checkpoint;GO:0007165|signal transduction	GO:0005524|ATP binding;GO:0004674|protein serine/threonine kinase activity	GO:0000778|condensed nuclear chromosome kinetochore;GO:0005829|cytosol;GO:0005816|spindle pole body	K08866|TTK, MPS1; serine/threonine-protein kinase TTK/MPS1 [EC:2.7.12.1]	map04110|Cell cycle;map04111|Cell cycle - yeast
c62486_g1	2.12272	1.08591	up	yes	Picea glauca clone GQ03712_D03 mRNA sequence	unknown [Picea sitchensis]	RecName: Full=Periplasmic beta-glucosidase;^Bacteria; Proteobacteria; Gammaproteobacteria; Enterobacteriales; Enterobacteriaceae; Salmonella	RecName: Full=Periplasmic beta-glucosidase;^Bacteria; Proteobacteria; Gammaproteobacteria; Enterobacteriales; Enterobacteriaceae; Salmonella	Glycosyl hydrolase family 3 C-terminal domain	Beta-glucosidase-related glycosidases	GO:0005975|carbohydrate metabolic process	GO:0008422|beta-glucosidase activity	GO:0042597|periplasmic space	K05349|bglX; beta-glucosidase [EC:3.2.1.21]	map01110|Biosynthesis of secondary metabolites;map01100|Metabolic pathways;map00940|Phenylpropanoid biosynthesis;map00460|Cyanoamino acid metabolism;map00500|Starch and sucrose metabolism
c67891_g1	2.02307	1.01655	up	yes	Picea glauca clone GQ03811_C08 mRNA sequence	PREDICTED: serine carboxypeptidase-like 27 [Amborella trichopoda]	RecName: Full=Serine carboxypeptidase-like 27;^Eukaryota; Viridiplantae; Streptophyta; Embryophyta; Tracheophyta; Spermatophyta; Magnoliophyta; eudicotyledons; core eudicotyledons; rosids; malvids; Brassicales; Brassicaceae; Camelineae; Arabidopsis	RecName: Full=Serine carboxypeptidase-like 27;^Eukaryota; Viridiplantae; Streptophyta; Embryophyta; Tracheophyta; Spermatophyta; Magnoliophyta; eudicotyledons; core eudicotyledons; rosids; malvids; Brassicales; Brassicaceae; Camelineae; Arabidopsis	Serine carboxypeptidase	Carboxypeptidase C (cathepsin A)	GO:0006508|proteolysis	GO:0004185|serine-type carboxypeptidase activity	GO:0005576|extracellular region	K16297|SCPL-II; serine carboxypeptidase-like clade II [EC:3.4.16.-]	.
c69095_g1	0.35864	-1.47939	down	yes	Picea glauca clone GQ03126_N06 mRNA sequence	PREDICTED: probable bifunctional riboflavin biosynthesis protein RIBA 1, chloroplastic [Amborella trichopoda]	RecName: Full=Riboflavin biosynthesis protein ribBA, chloroplastic;^Eukaryota; Viridiplantae; Streptophyta; Embryophyta; Tracheophyta; Spermatophyta; Magnoliophyta; eudicotyledons; core eudicotyledons; rosids; malvids; Brassicales; Brassicaceae; Camelineae; Arabidopsis	RecName: Full=Riboflavin biosynthesis protein ribBA, chloroplastic;^Eukaryota; Viridiplantae; Streptophyta; Embryophyta; Tracheophyta; Spermatophyta; Magnoliophyta; eudicotyledons; core eudicotyledons; rosids; malvids; Brassicales; Brassicaceae; Camelineae; Arabidopsis	3,4-dihydroxy-2-butanone 4-phosphate synthase	3,4-dihydroxy-2-butanone 4-phosphate synthase	GO:0009231|riboflavin biosynthetic process	GO:0008686|3,4-dihydroxy-2-butanone-4-phosphate synthase activity;GO:0005525|GTP binding;GO:0003935|GTP cyclohydrolase II activity;GO:0046872|metal ion binding	GO:0009570|chloroplast stroma;GO:0016020|membrane	K14652|ribBA; 3,4-dihydroxy 2-butanone 4-phosphate synthase / GTP cyclohydrolase II [EC:4.1.99.12 3.5.4.25]	map01100|Metabolic pathways;map00740|Riboflavin metabolism;map01110|Biosynthesis of secondary metabolites
c57567_g1	0.369902	-1.43479	down	yes	Picea abies CRY2 mRNA, complete cds	CRY2 [Picea abies]	RecName: Full=Cryptochrome-2;^Eukaryota; Viridiplantae; Streptophyta; Embryophyta; Tracheophyta; Spermatophyta; Magnoliophyta; eudicotyledons; core eudicotyledons; rosids; malvids; Brassicales; Brassicaceae; Camelineae; Arabidopsis	RecName: Full=Cryptochrome-2;^Eukaryota; Viridiplantae; Streptophyta; Embryophyta; Tracheophyta; Spermatophyta; Magnoliophyta; eudicotyledons; core eudicotyledons; rosids; malvids; Brassicales; Brassicaceae; Camelineae; Arabidopsis	DNA photolyase	Deoxyribodipyrimidine photolyase	GO:0006338|chromatin remodeling;GO:0010617|circadian regulation of calcium ion oscillation;GO:0006281|DNA repair;GO:0009638|phototropism;GO:0009911|positive regulation of flower development;GO:0018298|protein-chromophore linkage;GO:0010075|regulation of meristem growth;GO:0009414|response to water deprivation;GO:0010118|stomatal movement	GO:0005524|ATP binding;GO:0009882|blue light photoreceptor activity;GO:0003913|DNA photolyase activity	GO:0005634|nucleus;GO:0005773|vacuole	K12119|CRY2; cryptochrome 2	map04712|Circadian rhythm - plant
c71370_g1	5.45823	2.44843	up	yes	Picea sitchensis clone WS02712_B20 unknown mRNA	unknown [Picea sitchensis]	RecName: Full=Demethylmenaquinone methyltransferase;^Bacteria; Firmicutes; Bacilli; Lactobacillales; Lactobacillaceae; Lactobacillus	RecName: Full=Demethylmenaquinone methyltransferase;^Bacteria; Firmicutes; Bacilli; Lactobacillales; Lactobacillaceae; Lactobacillus	ubiE/COQ5 methyltransferase family	Methylase involved in ubiquinone/menaquinone biosynthesis	GO:0009234|menaquinone biosynthetic process	GO:0008168|methyltransferase activity	.	K03183|ubiE; demethylmenaquinone methyltransferase / 2-methoxy-6-polyprenyl-1,4-benzoquinol methylase [EC:2.1.1.163 2.1.1.201]	map00130|Ubiquinone and other terpenoid-quinone biosynthesis;map01100|Metabolic pathways;map01110|Biosynthesis of secondary metabolites
c42459_g1	5.53355	2.46821	up	yes	Picea glauca clone GQ03205_B16 mRNA sequence	unknown [Picea sitchensis]	RecName: Full=Protein ECERIFERUM 1;^Eukaryota; Viridiplantae; Streptophyta; Embryophyta; Tracheophyta; Spermatophyta; Magnoliophyta; eudicotyledons; core eudicotyledons; rosids; malvids; Brassicales; Brassicaceae; Camelineae; Arabidopsis	RecName: Full=Protein ECERIFERUM 1;^Eukaryota; Viridiplantae; Streptophyta; Embryophyta; Tracheophyta; Spermatophyta; Magnoliophyta; eudicotyledons; core eudicotyledons; rosids; malvids; Brassicales; Brassicaceae; Camelineae; Arabidopsis	WAX2 C-terminal domain	Neurogenic differentiation 4 protein	GO:0006633|fatty acid biosynthetic process	GO:0005506|iron ion binding;GO:0016491|oxidoreductase activity	GO:0005789|endoplasmic reticulum membrane;GO:0016021|integral to membrane	K15404|K15404, CER1; aldehyde decarbonylase [EC:4.1.99.5]	map01110|Biosynthesis of secondary metabolites;map00073|Cutin, suberine and wax biosynthesis
c68180_g1	0.490549	-1.02753	down	yes	Picea glauca clone GQ02810_L17 mRNA sequence	unknown [Picea sitchensis]	RecName: Full=Aldose 1-epimerase;^Eukaryota; Metazoa; Chordata; Craniata; Vertebrata; Euteleostomi; Mammalia; Eutheria; Laurasiatheria; Cetartiodactyla; Suina; Suidae; Sus	RecName: Full=Aldose 1-epimerase;^Eukaryota; Metazoa; Chordata; Craniata; Vertebrata; Euteleostomi; Mammalia; Eutheria; Laurasiatheria; Cetartiodactyla; Suina; Suidae; Sus	Aldose 1-epimerase	Galactose mutarotase and related enzymes	GO:0019318|hexose metabolic process	GO:0004034|aldose 1-epimerase activity;GO:0030246|carbohydrate binding	GO:0005737|cytoplasm	K01785|galM, GALM; aldose 1-epimerase [EC:5.1.3.3]	map00010|Glycolysis / Gluconeogenesis;map01110|Biosynthesis of secondary metabolites;map01100|Metabolic pathways;map01130|Biosynthesis of antibiotics;map01120|Microbial metabolism in diverse environments;map00052|Galactose metabolism;map00520|Amino sugar and nucleotide sugar metabolism
c59367_g2	0.176382	-2.50323	down	yes	Picea glauca clone GQ03208_J07 mRNA sequence	PREDICTED: cyclin-T1-4-like isoform X2 [Nelumbo nucifera]	RecName: Full=Cyclin-T1-4;^Eukaryota; Viridiplantae; Streptophyta; Embryophyta; Tracheophyta; Spermatophyta; Magnoliophyta; Liliopsida; Poales; Poaceae; BEP clade; Ehrhartoideae; Oryzeae; Oryza	RecName: Full=Cyclin-T1-4;^Eukaryota; Viridiplantae; Streptophyta; Embryophyta; Tracheophyta; Spermatophyta; Magnoliophyta; Liliopsida; Poales; Poaceae; BEP clade; Ehrhartoideae; Oryzeae; Oryza	Cyclin, N-terminal domain	Cdk activating kinase (CAK)/RNA polymerase II transcription initiation/nucleotide excision repair factor TFIIH/TFIIK, cyclin H subunit	GO:0007049|cell cycle;GO:0051301|cell division;GO:0009908|flower development;GO:0048366|leaf development;GO:0000079|regulation of cyclin-dependent protein kinase activity;GO:0006355|regulation of transcription, DNA-dependent;GO:0050792|regulation of viral reproduction;GO:0009615|response to virus;GO:0010090|trichome morphogenesis	.	GO:0005634|nucleus	K15188|CCNT; cyclin T	map05202|Transcriptional misregulation in cancer
c72609_g1	0.281609	-1.82823	down	yes	Picea sitchensis clone WS0272_D10 unknown mRNA	unknown [Picea sitchensis]	RecName: Full=Arogenate dehydrogenase 2, chloroplastic;^Eukaryota; Viridiplantae; Streptophyta; Embryophyta; Tracheophyta; Spermatophyta; Magnoliophyta; eudicotyledons; core eudicotyledons; rosids; malvids; Brassicales; Brassicaceae; Camelineae; Arabidopsis	RecName: Full=Arogenate dehydrogenase 2, chloroplastic;^Eukaryota; Viridiplantae; Streptophyta; Embryophyta; Tracheophyta; Spermatophyta; Magnoliophyta; eudicotyledons; core eudicotyledons; rosids; malvids; Brassicales; Brassicaceae; Camelineae; Arabidopsis	NADP oxidoreductase coenzyme F420-dependent	Prephenate dehydrogenase	GO:0006571|tyrosine biosynthetic process	GO:0033730|arogenate dehydrogenase (NADP+) activity;GO:0000166|nucleotide binding;GO:0004665|prephenate dehydrogenase (NADP+) activity;GO:0008977|prephenate dehydrogenase activity	GO:0009507|chloroplast	K15227|TYRAAT; arogenate dehydrogenase (NADP+), plant [EC:1.3.1.78]	map01230|Biosynthesis of amino acids;map01100|Metabolic pathways;map00400|Phenylalanine, tyrosine and tryptophan biosynthesis;map01110|Biosynthesis of secondary metabolites
c59594_g1	6.59944	2.72234	up	yes	Picea glauca clone GQ03102_I12 mRNA sequence	PREDICTED: probable flavin-containing monooxygenase 1 [Phoenix dactylifera]	RecName: Full=Probable flavin-containing monooxygenase 1;^Eukaryota; Viridiplantae; Streptophyta; Embryophyta; Tracheophyta; Spermatophyta; Magnoliophyta; eudicotyledons; core eudicotyledons; rosids; malvids; Brassicales; Brassicaceae; Camelineae; Arabidopsis	RecName: Full=Probable flavin-containing monooxygenase 1;^Eukaryota; Viridiplantae; Streptophyta; Embryophyta; Tracheophyta; Spermatophyta; Magnoliophyta; eudicotyledons; core eudicotyledons; rosids; malvids; Brassicales; Brassicaceae; Camelineae; Arabidopsis	Flavin-binding monooxygenase-like	Predicted flavoprotein involved in K+ transport	GO:0071456|cellular response to hypoxia;GO:0009870|defense response signaling pathway, resistance gene-dependent;GO:0010204|defense response signaling pathway, resistance gene-independent;GO:0042742|defense response to bacterium;GO:0050832|defense response to fungus;GO:0009626|plant-type hypersensitive response;GO:0009627|systemic acquired resistance	GO:0050660|flavin adenine dinucleotide binding;GO:0004499|N,N-dimethylaniline monooxygenase activity;GO:0050661|NADP binding	GO:0031227|intrinsic to endoplasmic reticulum membrane	K00485|FMO; dimethylaniline monooxygenase (N-oxide forming) [EC:1.14.13.8]	map00982|Drug metabolism - cytochrome P450;map01120|Microbial metabolism in diverse environments
c52020_g1	3.07701	1.62153	up	yes	Picea glauca clone GQ04008_N04 mRNA sequence	SPI2 protein [Picea abies]	RecName: Full=Peroxidase 72;^Eukaryota; Viridiplantae; Streptophyta; Embryophyta; Tracheophyta; Spermatophyta; Magnoliophyta; eudicotyledons; core eudicotyledons; rosids; malvids; Brassicales; Brassicaceae; Camelineae; Arabidopsis	RecName: Full=Peroxidase 72;^Eukaryota; Viridiplantae; Streptophyta; Embryophyta; Tracheophyta; Spermatophyta; Magnoliophyta; eudicotyledons; core eudicotyledons; rosids; malvids; Brassicales; Brassicaceae; Camelineae; Arabidopsis	Peroxidase	Has a glutathione-disulfide oxidoreductase activity in the presence of NADPH and glutathione reductase. Reduces low molecular weight disulfides and proteins (By similarity)	GO:0042744|hydrogen peroxide catabolic process	GO:0020037|heme binding;GO:0046872|metal ion binding;GO:0004601|peroxidase activity	GO:0005576|extracellular region	K00430|E1.11.1.7; peroxidase [EC:1.11.1.7]	map01100|Metabolic pathways;map00940|Phenylpropanoid biosynthesis;map01110|Biosynthesis of secondary metabolites
c65213_g3	0.47717	-1.06743	down	yes	Picea glauca clone GQ03901_D07 mRNA sequence	PREDICTED: serine/threonine-protein phosphatase 5, partial [Amborella trichopoda]	RecName: Full=Protein STIP1 homolog;^Eukaryota; Amoebozoa; Mycetozoa; Dictyosteliida; Dictyostelium`sp|Q54DA8|STIP1_DICDI	RecName: Full=Protein STIP1 homolog;^Eukaryota; Amoebozoa; Mycetozoa; Dictyosteliida; Dictyostelium`sp|Q54DA8|STIP1_DICDI	TPR repeat	FOG: TPR repeat	GO:0006457|protein folding	GO:0030544|Hsp70 protein binding	GO:0005634|nucleus;GO:0045335|phagocytic vesicle	K09553|STIP1; stress-induced-phosphoprotein 1	map05020|Prion diseases
c68584_g1	9.7318	3.28271	up	yes	Picea sitchensis clone WS0299_B03 unknown mRNA	unknown [Picea sitchensis]	RecName: Full=Probable pectate lyase 18;^Eukaryota; Viridiplantae; Streptophyta; Embryophyta; Tracheophyta; Spermatophyta; Magnoliophyta; eudicotyledons; core eudicotyledons; rosids; malvids; Brassicales; Brassicaceae; Camelineae; Arabidopsis	RecName: Full=Probable pectate lyase 15;^Eukaryota; Viridiplantae; Streptophyta; Embryophyta; Tracheophyta; Spermatophyta; Magnoliophyta; eudicotyledons; core eudicotyledons; rosids; malvids; Brassicales; Brassicaceae; Camelineae; Arabidopsis	Pectate lyase	Pectate lyase	GO:0045490|pectin catabolic process	GO:0046872|metal ion binding;GO:0030570|pectate lyase activity	.	K01728|pel; pectate lyase [EC:4.2.2.2]	map00040|Pentose and glucuronate interconversions
c56548_g1	5.56149	2.47547	up	yes	Picea sitchensis clone WS0282_E08 unknown mRNA	unknown [Picea sitchensis]	RecName: Full=Probable aquaporin PIP2-8;^Eukaryota; Viridiplantae; Streptophyta; Embryophyta; Tracheophyta; Spermatophyta; Magnoliophyta; eudicotyledons; core eudicotyledons; rosids; malvids; Brassicales; Brassicaceae; Camelineae; Arabidopsis	RecName: Full=Probable aquaporin PIP2-8;^Eukaryota; Viridiplantae; Streptophyta; Embryophyta; Tracheophyta; Spermatophyta; Magnoliophyta; eudicotyledons; core eudicotyledons; rosids; malvids; Brassicales; Brassicaceae; Camelineae; Arabidopsis	Major intrinsic protein	Glycerol uptake facilitator and related permeases (Major Intrinsic Protein Family)	GO:0009737|response to abscisic acid stimulus	GO:0015250|water channel activity	GO:0016021|integral to membrane;GO:0016020|membrane;GO:0005886|plasma membrane	K09872|PIP; aquaporin PIP	.
c68106_g1	0.467342	-1.09745	down	yes	Picea glauca clone GQ03118_K03 mRNA sequence	PREDICTED: vesicle-associated membrane protein 711 [Amborella trichopoda]	RecName: Full=Vesicle-associated membrane protein 713;^Eukaryota; Viridiplantae; Streptophyta; Embryophyta; Tracheophyta; Spermatophyta; Magnoliophyta; eudicotyledons; core eudicotyledons; rosids; malvids; Brassicales; Brassicaceae; Camelineae; Arabidopsis	RecName: Full=Vesicle-associated membrane protein 713;^Eukaryota; Viridiplantae; Streptophyta; Embryophyta; Tracheophyta; Spermatophyta; Magnoliophyta; eudicotyledons; core eudicotyledons; rosids; malvids; Brassicales; Brassicaceae; Camelineae; Arabidopsis	Regulated-SNARE-like domain	Synaptobrevin/VAMP-like protein	GO:0015031|protein transport;GO:0009651|response to salt stress;GO:0016192|vesicle-mediated transport	.	GO:0005794|Golgi apparatus;GO:0016021|integral to membrane;GO:0005774|vacuolar membrane	K08515|VAMP7; vesicle-associated membrane protein 7	map04130|SNARE interactions in vesicular transport
c67527_g1	5.59466	2.48405	up	yes	Picea glauca clone GQ04010_F24 mRNA sequence	unknown [Picea sitchensis]	RecName: Full=Beta-glucosidase 44;^Eukaryota; Viridiplantae; Streptophyta; Embryophyta; Tracheophyta; Spermatophyta; Magnoliophyta; eudicotyledons; core eudicotyledons; rosids; malvids; Brassicales; Brassicaceae; Camelineae; Arabidopsis`sp|Q9LV33|BGL44_ARATH	RecName: Full=Beta-glucosidase 44;^Eukaryota; Viridiplantae; Streptophyta; Embryophyta; Tracheophyta; Spermatophyta; Magnoliophyta; eudicotyledons; core eudicotyledons; rosids; malvids; Brassicales; Brassicaceae; Camelineae; Arabidopsis	Glycosyl hydrolase family 1	Beta-glucosidase/6-phospho-beta-glucosidase/beta-galactosidase	GO:0005975|carbohydrate metabolic process	GO:0080081|4-methylumbelliferyl-beta-D-glucopyranoside beta-glucosidase activity;GO:0047668|amygdalin beta-glucosidase activity;GO:0080083|beta-gentiobiose beta-glucosidase activity;GO:0004567|beta-mannosidase activity;GO:0080079|cellobiose glucosidase activity;GO:0080082|esculin beta-glucosidase activity;GO:0046872|metal ion binding	GO:0022626|cytosolic ribosome;GO:0005576|extracellular region;GO:0009505|plant-type cell wall	K05350|bglB; beta-glucosidase [EC:3.2.1.21]	map01110|Biosynthesis of secondary metabolites;map01100|Metabolic pathways;map00940|Phenylpropanoid biosynthesis;map00460|Cyanoamino acid metabolism;map00500|Starch and sucrose metabolism
c67527_g1	5.59466	2.48405	up	yes	Picea glauca clone GQ04010_F24 mRNA sequence	unknown [Picea sitchensis]	RecName: Full=Beta-glucosidase 44;^Eukaryota; Viridiplantae; Streptophyta; Embryophyta; Tracheophyta; Spermatophyta; Magnoliophyta; eudicotyledons; core eudicotyledons; rosids; malvids; Brassicales; Brassicaceae; Camelineae; Arabidopsis`sp|Q9LV33|BGL44_ARATH	RecName: Full=Beta-glucosidase 1;^Eukaryota; Viridiplantae; Streptophyta; Embryophyta; Tracheophyta; Spermatophyta; Magnoliophyta; Liliopsida; Poales; Poaceae; BEP clade; Ehrhartoideae; Oryzeae; Oryza	Glycosyl hydrolase family 1	Beta-glucosidase/6-phospho-beta-glucosidase/beta-galactosidase	GO:0005975|carbohydrate metabolic process	GO:0080081|4-methylumbelliferyl-beta-D-glucopyranoside beta-glucosidase activity;GO:0047668|amygdalin beta-glucosidase activity;GO:0080083|beta-gentiobiose beta-glucosidase activity;GO:0043169|cation binding;GO:0080079|cellobiose glucosidase activity;GO:0080082|esculin beta-glucosidase activity	GO:0022626|cytosolic ribosome;GO:0009505|plant-type cell wall	K05350|bglB; beta-glucosidase [EC:3.2.1.21]	map01110|Biosynthesis of secondary metabolites;map01100|Metabolic pathways;map00940|Phenylpropanoid biosynthesis;map00460|Cyanoamino acid metabolism;map00500|Starch and sucrose metabolism
c60777_g1	2.68669	1.42583	up	yes	Picea sitchensis clone WS02911_E20 unknown mRNA	unknown [Picea sitchensis]	RecName: Full=L-ascorbate peroxidase 2, cytosolic;^Eukaryota; Viridiplantae; Streptophyta; Embryophyta; Tracheophyta; Spermatophyta; Magnoliophyta; eudicotyledons; core eudicotyledons; rosids; malvids; Brassicales; Brassicaceae; Camelineae; Arabidopsis	RecName: Full=L-ascorbate peroxidase 2, cytosolic;^Eukaryota; Viridiplantae; Streptophyta; Embryophyta; Tracheophyta; Spermatophyta; Magnoliophyta; eudicotyledons; core eudicotyledons; rosids; malvids; Brassicales; Brassicaceae; Camelineae; Arabidopsis	Peroxidase	Catalase (peroxidase I)	GO:0042744|hydrogen peroxide catabolic process;GO:0006979|response to oxidative stress	GO:0020037|heme binding;GO:0016688|L-ascorbate peroxidase activity;GO:0046872|metal ion binding	GO:0005829|cytosol	K00434|E1.11.1.11; L-ascorbate peroxidase [EC:1.11.1.11]	map00053|Ascorbate and aldarate metabolism;map00480|Glutathione metabolism
c67706_g1	2.90055	1.53633	up	yes	Picea glauca clone GQ03107_D14 mRNA sequence	hypothetical protein PRUPE_ppa000434mg [Prunus persica]	RecName: Full=Probable serine/threonine-protein kinase dyrk2;^Eukaryota; Amoebozoa; Mycetozoa; Dictyosteliida; Dictyostelium	RecName: Full=Dual specificity protein kinase pom1;^Eukaryota; Fungi; Dikarya; Ascomycota; Taphrinomycotina; Schizosaccharomycetes; Schizosaccharomycetales; Schizosaccharomycetaceae; Schizosaccharomyces	Protein kinase domain	Serine/threonine protein kinase	GO:0070650|actin filament bundle distribution;GO:0051519|activation of bipolar cell growth;GO:0000753|cell morphogenesis involved in conjugation with cellular fusion;GO:0071343|negative regulation of establishment of actomyosin contractile ring localization;GO:0010972|negative regulation of G2/M transition of mitotic cell cycle;GO:0071574|protein localization to medial cortex;GO:0034504|protein l…	GO:0005524|ATP binding;GO:0004674|protein serine/threonine kinase activity;GO:0004712|protein serine/threonine/tyrosine kinase activity	GO:0051285|cell cortex of cell tip;GO:0032153|cell division site;GO:0030428|cell septum;GO:0035839|non-growing cell tip;GO:0030427|site of polarized growth	K18669|DYRK2_3_4; dual specificity tyrosine-phosphorylation-regulated kinase 2/3/4 [EC:2.7.12.1]	map04111|Cell cycle - yeast
c67816_g1	0.0502359	-4.31514	down	yes	Pinus strobus chitinase (Pschi4) gene, complete cds	unknown [Picea sitchensis]	RecName: Full=Chitinase 1;^Eukaryota; Viridiplantae; Streptophyta; Embryophyta; Tracheophyta; Spermatophyta; Magnoliophyta; Liliopsida; Poales; Poaceae; BEP clade; Ehrhartoideae; Oryzeae; Oryza	RecName: Full=Chitinase 1;^Eukaryota; Viridiplantae; Streptophyta; Embryophyta; Tracheophyta; Spermatophyta; Magnoliophyta; Liliopsida; Poales; Poaceae; BEP clade; Ehrhartoideae; Oryzeae; Oryza	Chitinase class I	Uncharacterized protein contain chitin-binding domain type 3	GO:0016998|cell wall macromolecule catabolic process;GO:0006032|chitin catabolic process;GO:0050832|defense response to fungus;GO:0009871|jasmonic acid and ethylene-dependent systemic resistance, ethylene mediated signaling pathway;GO:0000272|polysaccharide catabolic process;GO:0046686|response to cadmium ion	GO:0008061|chitin binding;GO:0004568|chitinase activity	GO:0005886|plasma membrane;GO:0005773|vacuole	.	.
c47191_g2	4.20179	2.071	up	yes	Saccharomyces cerevisiae YJM993 chromosome XII genomic sequence	hypothetical protein H072_10672 [Dactylellina haptotyla CBS 200.50]	RecName: Full=Ubiquitin-40S ribosomal protein S27a;^Eukaryota; Metazoa; Ecdysozoa; Arthropoda; Hexapoda; Insecta; Pterygota; Neoptera; Endopterygota; Diptera; Brachycera; Muscomorpha; Ephydroidea; Drosophilidae; Drosophila; Sophophora	RecName: Full=Ubiquitin-40S ribosomal protein S27a;^Eukaryota; Metazoa; Ecdysozoa; Arthropoda; Hexapoda; Insecta; Pterygota; Neoptera; Endopterygota; Diptera; Brachycera; Muscomorpha; Ephydroidea; Drosophilidae; Drosophila; Sophophora	Ubiquitin-2 like Rad60 SUMO-like	Ubiquitin	GO:0006412|translation	GO:0046872|metal ion binding;GO:0003735|structural constituent of ribosome	GO:0005829|cytosol;GO:0005875|microtubule associated complex;GO:0005634|nucleus;GO:0005840|ribosome	K02977|RP-S27Ae, RPS27A; small subunit ribosomal protein S27Ae	map03010|Ribosome
c65625_g1	2.28948	1.19502	up	yes	Picea glauca clone GQ02016_G20 mRNA sequence	lipoxygenase 1 [Taxus wallichiana var. chinensis]	RecName: Full=Linoleate 9S-lipoxygenase 5, chloroplastic;^Eukaryota; Viridiplantae; Streptophyta; Embryophyta; Tracheophyta; Spermatophyta; Magnoliophyta; eudicotyledons; core eudicotyledons; rosids; malvids; Brassicales; Brassicaceae; Camelineae; Arabidopsis	RecName: Full=Linoleate 9S-lipoxygenase 5, chloroplastic;^Eukaryota; Viridiplantae; Streptophyta; Embryophyta; Tracheophyta; Spermatophyta; Magnoliophyta; eudicotyledons; core eudicotyledons; rosids; malvids; Brassicales; Brassicaceae; Camelineae; Arabidopsis	Lipoxygenase	Plant lipoxygenase may be involved in a number of diverse aspects of plant physiology including growth and development, pest resistance, and senescence or responses to	GO:0010311|lateral root formation;GO:0034440|lipid oxidation;GO:1900366|negative regulation of defense response to insect;GO:0031408|oxylipin biosynthetic process	GO:0005506|iron ion binding;GO:0016165|lipoxygenase activity	GO:0009507|chloroplast	K15718|LOX1_5; linoleate 9S-lipoxygenase [EC:1.13.11.58]	map00591|Linoleic acid metabolism
c55054_g1	0.272186	-1.87733	down	yes	Picea glauca clone GQ03101_J17 mRNA sequence	PREDICTED: probable protein phosphatase 2C 53 [Nelumbo nucifera]	RecName: Full=Probable protein phosphatase 2C 6;^Eukaryota; Viridiplantae; Streptophyta; Embryophyta; Tracheophyta; Spermatophyta; Magnoliophyta; Liliopsida; Poales; Poaceae; BEP clade; Ehrhartoideae; Oryzeae; Oryza	RecName: Full=Probable protein phosphatase 2C 53;^Eukaryota; Viridiplantae; Streptophyta; Embryophyta; Tracheophyta; Spermatophyta; Magnoliophyta; Liliopsida; Poales; Poaceae; BEP clade; Ehrhartoideae; Oryzeae; Oryza	Protein phosphatase 2C	Serine/threonine protein phosphatase	GO:0009788|negative regulation of abscisic acid mediated signaling pathway;GO:0010205|photoinhibition;GO:0006470|protein dephosphorylation;GO:0010119|regulation of stomatal movement;GO:0009737|response to abscisic acid stimulus;GO:0009409|response to cold;GO:0009408|response to heat;GO:0006970|response to osmotic stress;GO:0009414|response to water deprivation	GO:0046872|metal ion binding;GO:0004722|protein serine/threonine phosphatase activity	GO:0005634|nucleus	K14497|PP2C; protein phosphatase 2C [EC:3.1.3.16]	map04075|Plant hormone signal transduction;map04931|Insulin resistance
c58433_g1	3.84338	1.94237	up	yes	Picea sitchensis clone WS04715_G06 unknown mRNA	unknown [Picea sitchensis]	RecName: Full=Shaggy-related protein kinase epsilon;^Eukaryota; Viridiplantae; Streptophyta; Embryophyta; Tracheophyta; Spermatophyta; Magnoliophyta; eudicotyledons; core eudicotyledons; rosids; malvids; Brassicales; Brassicaceae; Camelineae; Arabidopsis	RecName: Full=Shaggy-related protein kinase epsilon;^Eukaryota; Viridiplantae; Streptophyta; Embryophyta; Tracheophyta; Spermatophyta; Magnoliophyta; eudicotyledons; core eudicotyledons; rosids; malvids; Brassicales; Brassicaceae; Camelineae; Arabidopsis	Protein kinase domain	Serine/threonine protein kinase	GO:0006972|hyperosmotic response;GO:0046777|protein autophosphorylation;GO:0009651|response to salt stress	GO:0005524|ATP binding;GO:0004674|protein serine/threonine kinase activity	GO:0005829|cytosol	K03083|GSK3B; glycogen synthase kinase 3 beta [EC:2.7.11.26]	map04151|PI3K-Akt signaling pathway;map04360|Axon guidance;map05200|Pathways in cancer;map05164|Influenza A;map05166|HTLV-I infection;map04340|Hedgehog signaling pathway;map05160|Hepatitis C;map04012|ErbB signaling pathway;map05162|Measles;map04390|Hippo signaling pathway;map05010|Alzheimer's disease;map05169|Epstein-Barr virus infection;map04722|Neurotrophin signaling pathway;map04711|Circadian …
c63966_g1	4.51206	2.17379	up	yes	Picea glauca clone GQ03811_M11 mRNA sequence	unknown [Picea sitchensis]	RecName: Full=Linoleate 9S-lipoxygenase 5, chloroplastic;^Eukaryota; Viridiplantae; Streptophyta; Embryophyta; Tracheophyta; Spermatophyta; Magnoliophyta; eudicotyledons; core eudicotyledons; rosids; malvids; Brassicales; Brassicaceae; Camelineae; Arabidopsis	RecName: Full=Linoleate 9S-lipoxygenase 5, chloroplastic;^Eukaryota; Viridiplantae; Streptophyta; Embryophyta; Tracheophyta; Spermatophyta; Magnoliophyta; eudicotyledons; core eudicotyledons; rosids; malvids; Brassicales; Brassicaceae; Camelineae; Arabidopsis	Lipoxygenase	Plant lipoxygenase may be involved in a number of diverse aspects of plant physiology including growth and development, pest resistance, and senescence or responses to	GO:0010311|lateral root formation;GO:0034440|lipid oxidation;GO:1900366|negative regulation of defense response to insect;GO:0031408|oxylipin biosynthetic process	GO:0005506|iron ion binding;GO:0016165|lipoxygenase activity	GO:0009507|chloroplast	K15718|LOX1_5; linoleate 9S-lipoxygenase [EC:1.13.11.58]	map00591|Linoleic acid metabolism
c69748_g3	2.34483	1.22948	up	yes	Pinus radiata cellulose synthase (CesA2) mRNA, partial cds	cellulose synthase [Pinus radiata]	RecName: Full=Cellulose synthase A catalytic subunit 3 [UDP-forming];^Eukaryota; Viridiplantae; Streptophyta; Embryophyta; Tracheophyta; Spermatophyta; Magnoliophyta; eudicotyledons; core eudicotyledons; rosids; malvids; Brassicales; Brassicaceae; Camelineae; Arabidopsis	RecName: Full=Probable cellulose synthase A catalytic subunit 8 [UDP-forming];^Eukaryota; Viridiplantae; Streptophyta; Embryophyta; Tracheophyta; Spermatophyta; Magnoliophyta; Liliopsida; Poales; Poaceae; BEP clade; Ehrhartoideae; Oryzeae; Oryza	Cellulose synthase	Glycosyltransferases, probably involved in cell wall biogenesis	GO:0030244|cellulose biosynthetic process;GO:0009833|primary cell wall biogenesis	GO:0016760|cellulose synthase (UDP-forming) activity;GO:0046872|metal ion binding;GO:0008270|zinc ion binding	GO:0005794|Golgi apparatus;GO:0016021|integral to membrane;GO:0005886|plasma membrane	K10999|CESA; cellulose synthase A [EC:2.4.1.12]	.
c70283_g2	0.473652	-1.0781	down	yes	Picea glauca clone GQ02813_J20 mRNA sequence	mitogen-activated protein kinase [Pinus massoniana]	RecName: Full=Mitogen-activated protein kinase 6;^Eukaryota; Viridiplantae; Streptophyta; Embryophyta; Tracheophyta; Spermatophyta; Magnoliophyta; Liliopsida; Poales; Poaceae; BEP clade; Ehrhartoideae; Oryzeae; Oryza	RecName: Full=Mitogen-activated protein kinase 6;^Eukaryota; Viridiplantae; Streptophyta; Embryophyta; Tracheophyta; Spermatophyta; Magnoliophyta; Liliopsida; Poales; Poaceae; BEP clade; Ehrhartoideae; Oryzeae; Oryza	Protein kinase domain	Serine/threonine protein kinase	GO:0043622|cortical microtubule organization;GO:0006972|hyperosmotic response;GO:0042539|hypotonic salinity response;GO:0009861|jasmonic acid and ethylene-dependent systemic resistance;GO:0000165|MAPK cascade;GO:0009737|response to abscisic acid stimulus;GO:0009409|response to cold;GO:0009620|response to fungus;GO:0080026|response to indolebutyric acid stimulus	GO:0005524|ATP binding;GO:0004707|MAP kinase activity	GO:0005737|cytoplasm;GO:0005634|nucleus	K04371|MAPK1_3; mitogen-activated protein kinase 1/3 [EC:2.7.11.24]	map04915|Estrogen signaling pathway;map04071|Sphingolipid signaling pathway;map04013|MAPK signaling pathway - fly;map04620|Toll-like receptor signaling pathway;map04621|NOD-like receptor signaling pathway;map04150|mTOR signaling pathway;map04151|PI3K-Akt signaling pathway;map05205|Proteoglycans in cancer;map04360|Axon guidance;map05145|Toxoplasmosis;map04320|Dorso-ventral axis formation;map05200|…
c30166_g1	2.24456	1.16643	up	yes	Picea glauca clone GQ03313_J22 mRNA sequence	PREDICTED: monoglyceride lipase-like [Phoenix dactylifera]	RecName: Full=Monoglyceride lipase;^Eukaryota; Metazoa; Chordata; Craniata; Vertebrata; Euteleostomi; Mammalia; Eutheria; Euarchontoglires; Primates; Haplorrhini; Catarrhini; Hominidae; Homo	RecName: Full=Monoglyceride lipase;^Eukaryota; Metazoa; Chordata; Craniata; Vertebrata; Euteleostomi; Mammalia; Eutheria; Euarchontoglires; Primates; Haplorrhini; Catarrhini; Hominidae; Homo	Putative lysophospholipase	Lysophospholipase	GO:0036155|acylglycerol acyl-chain remodeling;GO:0019369|arachidonic acid metabolic process;GO:0006633|fatty acid biosynthetic process;GO:0046474|glycerophospholipid biosynthetic process;GO:0006954|inflammatory response;GO:0060292|long term synaptic depression;GO:0030168|platelet activation;GO:2000124|regulation of endocannabinoid signaling pathway;GO:0050727|regulation of inflammatory response;G…	GO:0047372|acylglycerol lipase activity;GO:0004091|carboxylesterase activity;GO:0008289|lipid binding;GO:0004622|lysophospholipase activity	GO:0005789|endoplasmic reticulum membrane;GO:0005886|plasma membrane;GO:0045202|synapse	K01054|MGLL; acylglycerol lipase [EC:3.1.1.23]	map04723|Retrograde endocannabinoid signaling;map04923|Regulation of lipolysis in adipocytes;map00561|Glycerolipid metabolism;map01100|Metabolic pathways
c73564_g1	314.577	8.29727	up	yes	Picea sitchensis clone WS0291_B06 unknown mRNA	unknown [Picea sitchensis]	RecName: Full=Subtilisin-like protease;^Eukaryota; Viridiplantae; Streptophyta; Embryophyta; Tracheophyta; Spermatophyta; Magnoliophyta; eudicotyledons; core eudicotyledons; rosids; malvids; Brassicales; Brassicaceae; Camelineae; Arabidopsis	RecName: Full=Subtilisin-like protease;^Eukaryota; Viridiplantae; Streptophyta; Embryophyta; Tracheophyta; Spermatophyta; Magnoliophyta; eudicotyledons; core eudicotyledons; rosids; malvids; Brassicales; Brassicaceae; Camelineae; Arabidopsis	Peptidase inhibitor I9	Subtilisin-like serine proteases	GO:0080001|mucilage extrusion from seed coat;GO:0048359|mucilage metabolic process involved seed coat development;GO:0043086|negative regulation of catalytic activity;GO:0006508|proteolysis	GO:0004252|serine-type endopeptidase activity	GO:0048046|apoplast;GO:0009505|plant-type cell wall	.	.
c57016_g1	0.348602	-1.52035	down	yes	Picea glauca clone GQ03805_E05 mRNA sequence	PREDICTED: 3-hydroxyisobutyryl-CoA hydrolase 1 isoform X1 [Amborella trichopoda]	RecName: Full=3-hydroxyisobutyryl-CoA hydrolase 1;^Eukaryota; Viridiplantae; Streptophyta; Embryophyta; Tracheophyta; Spermatophyta; Magnoliophyta; eudicotyledons; core eudicotyledons; rosids; malvids; Brassicales; Brassicaceae; Camelineae; Arabidopsis	RecName: Full=3-hydroxyisobutyryl-CoA hydrolase 1;^Eukaryota; Viridiplantae; Streptophyta; Embryophyta; Tracheophyta; Spermatophyta; Magnoliophyta; eudicotyledons; core eudicotyledons; rosids; malvids; Brassicales; Brassicaceae; Camelineae; Arabidopsis	Enoyl-CoA hydratase/isomerase family	Enoyl-CoA hydratase/carnithine racemase	GO:0009409|response to cold;GO:0006574|valine catabolic process	GO:0003860|3-hydroxyisobutyryl-CoA hydrolase activity	GO:0005777|peroxisome	K05605|HIBCH; 3-hydroxyisobutyryl-CoA hydrolase [EC:3.1.2.4]	map01200|Carbon metabolism;map00280|Valine, leucine and isoleucine degradation;map00640|Propanoate metabolism;map01100|Metabolic pathways;map00410|beta-Alanine metabolism
c33079_g1	0.324888	-1.62199	down	yes	Picea sitchensis clone WS02734_J08 unknown mRNA	unknown [Picea sitchensis]	RecName: Full=Centromere protein X;^Eukaryota; Metazoa; Chordata; Craniata; Vertebrata; Euteleostomi; Mammalia; Eutheria; Euarchontoglires; Glires; Rodentia; Sciurognathi; Muroidea; Muridae; Murinae; Mus; Mus	RecName: Full=Centromere protein X;^Eukaryota; Metazoa; Chordata; Craniata; Vertebrata; Euteleostomi; Mammalia; Eutheria; Laurasiatheria; Cetartiodactyla; Ruminantia; Pecora; Bovidae; Bovinae; Bos	CENP-S associating Centromere protein X	Stimulated by retinoic acid 13 homolog (mouse) protein	GO:0051301|cell division;GO:0006281|DNA repair;GO:0007067|mitosis;GO:0031297|replication fork processing;GO:0000712|resolution of meiotic recombination intermediates	GO:0003690|double-stranded DNA binding	GO:0000777|condensed chromosome kinetochore;GO:0071821|FANCM-MHF complex;GO:0043240|Fanconi anaemia nuclear complex	K15360|STRA13, CENPX, MHF2; centromere protein X	map03460|Fanconi anemia pathway
c71429_g1	17.1278	4.09827	up	yes	Picea sitchensis clone WS0451_P18 unknown mRNA	unknown [Picea sitchensis]	RecName: Full=Protein TRANSPARENT TESTA 12;^Eukaryota; Viridiplantae; Streptophyta; Embryophyta; Tracheophyta; Spermatophyta; Magnoliophyta; eudicotyledons; core eudicotyledons; rosids; malvids; Brassicales; Brassicaceae; Camelineae; Arabidopsis	RecName: Full=Protein TRANSPARENT TESTA 12;^Eukaryota; Viridiplantae; Streptophyta; Embryophyta; Tracheophyta; Spermatophyta; Magnoliophyta; eudicotyledons; core eudicotyledons; rosids; malvids; Brassicales; Brassicaceae; Camelineae; Arabidopsis	MatE	Na+-driven multidrug efflux pump	GO:0009813|flavonoid biosynthetic process;GO:0010231|maintenance of seed dormancy;GO:0010023|proanthocyanidin biosynthetic process	GO:0015238|drug transmembrane transporter activity;GO:0015299|solute:hydrogen antiporter activity	GO:0016021|integral to membrane;GO:0009705|plant-type vacuole membrane	K03327|TC.MATE, SLC47A, norM, mdtK, dinF; multidrug resistance protein, MATE family	.
c64927_g2	4.80426	2.26431	up	yes	Sordaria macrospora k-hell 40S ribosomal protein S17, partial mRNA	hypothetical protein SNOG_13569 [Phaeosphaeria nodorum SN15]	RecName: Full=40S ribosomal protein S17;^Eukaryota; Fungi; Dikarya; Ascomycota; Pezizomycotina; Sordariomycetes; Sordariomycetidae; Sordariales; Sordariaceae; Neurospora	RecName: Full=40S ribosomal protein S17;^Eukaryota; Fungi; Dikarya; Ascomycota; Pezizomycotina; Sordariomycetes; Sordariomycetidae; Sordariales; Sordariaceae; Neurospora	Ribosomal S17	Ribosomal protein S17E	GO:0000028|ribosomal small subunit assembly;GO:0006414|translational elongation	GO:0003735|structural constituent of ribosome	GO:0022627|cytosolic small ribosomal subunit	K02962|RP-S17e, RPS17; small subunit ribosomal protein S17e	map03010|Ribosome
c3805_g2	31.4388	4.97447	up	yes	Pinus taeda cellulose synthase-like A2 (CslA2) mRNA, complete cds	cellulose synthase-like A2 [Pinus taeda]	RecName: Full=Glucomannan 4-beta-mannosyltransferase 9;^Eukaryota; Viridiplantae; Streptophyta; Embryophyta; Tracheophyta; Spermatophyta; Magnoliophyta; eudicotyledons; core eudicotyledons; rosids; malvids; Brassicales; Brassicaceae; Camelineae; Arabidopsis	RecName: Full=Glucomannan 4-beta-mannosyltransferase 9;^Eukaryota; Viridiplantae; Streptophyta; Embryophyta; Tracheophyta; Spermatophyta; Magnoliophyta; eudicotyledons; core eudicotyledons; rosids; malvids; Brassicales; Brassicaceae; Camelineae; Arabidopsis	Glycosyltransferase like family 2	Glycosyltransferases, probably involved in cell wall biogenesis	GO:0009294|DNA mediated transformation;GO:0009617|response to bacterium	GO:0047259|glucomannan 4-beta-mannosyltransferase activity;GO:0051753|mannan synthase activity	GO:0000139|Golgi membrane;GO:0016021|integral to membrane	K13680|CSLA; beta-mannan synthase [EC:2.4.1.32]	.
c59883_g1	2.61615	1.38745	up	yes	Lycopersicon esculentum clone 113773R, mRNA sequence	hypothetical protein B456_006G164800 [Gossypium raimondii]	RecName: Full=Cell division control protein 48 homolog A;^Eukaryota; Viridiplantae; Streptophyta; Embryophyta; Tracheophyta; Spermatophyta; Magnoliophyta; eudicotyledons; core eudicotyledons; rosids; malvids; Brassicales; Brassicaceae; Camelineae; Arabidopsis	RecName: Full=Cell division control protein 48 homolog A;^Eukaryota; Viridiplantae; Streptophyta; Embryophyta; Tracheophyta; Spermatophyta; Magnoliophyta; eudicotyledons; core eudicotyledons; rosids; malvids; Brassicales; Brassicaceae; Camelineae; Arabidopsis	Cell division protein 48 (CDC48), N-terminal domain	ATPases of the AAA+ class	GO:0007049|cell cycle;GO:0051301|cell division;GO:0009846|pollen germination;GO:0009860|pollen tube growth;GO:0015031|protein transport;GO:0046686|response to cadmium ion	GO:0005524|ATP binding;GO:0017111|nucleoside-triphosphatase activity	GO:0048046|apoplast;GO:0005618|cell wall;GO:0022626|cytosolic ribosome;GO:0005794|Golgi apparatus;GO:0005635|nuclear envelope;GO:0005730|nucleolus;GO:0009524|phragmoplast;GO:0005886|plasma membrane;GO:0009506|plasmodesma;GO:0005819|spindle	K13525|VCP, CDC48; transitional endoplasmic reticulum ATPase	map04141|Protein processing in endoplasmic reticulum;map05134|Legionellosis
c59669_g1	0.419621	-1.25284	down	yes	Picea sitchensis clone WS02717_E20 unknown mRNA	unknown [Picea sitchensis]	RecName: Full=Aquaporin TIP1-1;^Eukaryota; Viridiplantae; Streptophyta; Embryophyta; Tracheophyta; Spermatophyta; Magnoliophyta; eudicotyledons; core eudicotyledons; rosids; malvids; Brassicales; Brassicaceae; Camelineae; Arabidopsis	RecName: Full=Aquaporin TIP1-1;^Eukaryota; Viridiplantae; Streptophyta; Embryophyta; Tracheophyta; Spermatophyta; Magnoliophyta; eudicotyledons; core eudicotyledons; rosids; malvids; Brassicales; Brassicaceae; Camelineae; Arabidopsis	Major intrinsic protein	Glycerol uptake facilitator and related permeases (Major Intrinsic Protein Family)	GO:0080170|hydrogen peroxide transmembrane transport	GO:0015204|urea transmembrane transporter activity;GO:0015250|water channel activity	GO:0042807|central vacuole;GO:0009941|chloroplast envelope;GO:0016021|integral to membrane;GO:0009705|plant-type vacuole membrane;GO:0000326|protein storage vacuole	K09873|TIP; aquaporin TIP	.
c65899_g4	4.0912	2.03252	up	yes	Picea glauca clone GQ03802_G23 mRNA sequence	unknown [Picea sitchensis]	RecName: Full=4-coumarate--CoA ligase-like 7;^Eukaryota; Viridiplantae; Streptophyta; Embryophyta; Tracheophyta; Spermatophyta; Magnoliophyta; eudicotyledons; core eudicotyledons; rosids; malvids; Brassicales; Brassicaceae; Camelineae; Arabidopsis	RecName: Full=4-coumarate--CoA ligase-like 7;^Eukaryota; Viridiplantae; Streptophyta; Embryophyta; Tracheophyta; Spermatophyta; Magnoliophyta; eudicotyledons; core eudicotyledons; rosids; malvids; Brassicales; Brassicaceae; Camelineae; Arabidopsis	AMP-binding enzyme	Acyl-CoA synthetases (AMP-forming)/AMP-acid ligases II	GO:0009695|jasmonic acid biosynthetic process;GO:0031408|oxylipin biosynthetic process	GO:0005524|ATP binding;GO:0004321|fatty-acyl-CoA synthase activity;GO:0016874|ligase activity	GO:0005777|peroxisome	K01904|4CL; 4-coumarate--CoA ligase [EC:6.2.1.12]	map00130|Ubiquinone and other terpenoid-quinone biosynthesis;map01110|Biosynthesis of secondary metabolites;map01100|Metabolic pathways;map00940|Phenylpropanoid biosynthesis;map00360|Phenylalanine metabolism
c87306_g1	0.467666	-1.09645	down	yes	Picea sitchensis clone WS02742_E08 unknown mRNA	unknown [Picea sitchensis]	RecName: Full=40S ribosomal protein S9-2;^Eukaryota; Viridiplantae; Streptophyta; Embryophyta; Tracheophyta; Spermatophyta; Magnoliophyta; eudicotyledons; core eudicotyledons; rosids; malvids; Brassicales; Brassicaceae; Camelineae; Arabidopsis	RecName: Full=40S ribosomal protein S9-2;^Eukaryota; Viridiplantae; Streptophyta; Embryophyta; Tracheophyta; Spermatophyta; Magnoliophyta; eudicotyledons; core eudicotyledons; rosids; malvids; Brassicales; Brassicaceae; Camelineae; Arabidopsis	Ribosomal protein S4/S9 N-terminal domain	Ribosomal protein S4 and related proteins	GO:0006412|translation	GO:0019843|rRNA binding;GO:0003735|structural constituent of ribosome	GO:0005829|cytosol;GO:0016020|membrane;GO:0009506|plasmodesma;GO:0015935|small ribosomal subunit	K02997|RP-S9e, RPS9; small subunit ribosomal protein S9e	map03010|Ribosome
c62080_g1	9.43433	3.23792	up	yes	Picea glauca clone GQ0065_M22 mRNA sequence	hypothetical protein 1_5675_01, partial [Pinus mugo]	RecName: Full=Linoleate 9S-lipoxygenase 5, chloroplastic;^Eukaryota; Viridiplantae; Streptophyta; Embryophyta; Tracheophyta; Spermatophyta; Magnoliophyta; eudicotyledons; core eudicotyledons; rosids; malvids; Brassicales; Brassicaceae; Camelineae; Arabidopsis	RecName: Full=Linoleate 9S-lipoxygenase 5, chloroplastic;^Eukaryota; Viridiplantae; Streptophyta; Embryophyta; Tracheophyta; Spermatophyta; Magnoliophyta; eudicotyledons; core eudicotyledons; rosids; malvids; Brassicales; Brassicaceae; Camelineae; Arabidopsis	Lipoxygenase	Plant lipoxygenase may be involved in a number of diverse aspects of plant physiology including growth and development, pest resistance, and senescence or responses to	GO:0010311|lateral root formation;GO:0034440|lipid oxidation;GO:1900366|negative regulation of defense response to insect;GO:0031408|oxylipin biosynthetic process	GO:0005506|iron ion binding;GO:0016165|lipoxygenase activity	GO:0009507|chloroplast	K15718|LOX1_5; linoleate 9S-lipoxygenase [EC:1.13.11.58]	map00591|Linoleic acid metabolism
c71879_g1	2.87744	1.52479	up	yes	Picea glauca clone GQ03510_F09 mRNA sequence	unknown [Picea sitchensis]	RecName: Full=Adipocyte plasma membrane-associated protein;^Eukaryota; Metazoa; Chordata; Craniata; Vertebrata; Euteleostomi; Mammalia; Eutheria; Euarchontoglires; Glires; Rodentia; Sciurognathi; Muroidea; Muridae; Murinae; Rattus	RecName: Full=Adipocyte plasma membrane-associated protein;^Eukaryota; Metazoa; Chordata; Craniata; Vertebrata; Euteleostomi; Mammalia; Eutheria; Euarchontoglires; Glires; Rodentia; Sciurognathi; Muroidea; Muridae; Murinae; Rattus	SMP-30/Gluconolaconase/LRE-like region	Gluconolactonase	GO:0009058|biosynthetic process	GO:0016844|strictosidine synthase activity	GO:0016021|integral to membrane	.	.
c68439_g1	4.52095	2.17663	up	yes	Pinus taeda isolate 4762 anonymous locus 0_2431_01 genomic sequence	PREDICTED: syntaxin-related protein KNOLLE [Amborella trichopoda]	RecName: Full=Syntaxin-124;^Eukaryota; Viridiplantae; Streptophyta; Embryophyta; Tracheophyta; Spermatophyta; Magnoliophyta; eudicotyledons; core eudicotyledons; rosids; malvids; Brassicales; Brassicaceae; Camelineae; Arabidopsis	RecName: Full=Syntaxin-124;^Eukaryota; Viridiplantae; Streptophyta; Embryophyta; Tracheophyta; Spermatophyta; Magnoliophyta; eudicotyledons; core eudicotyledons; rosids; malvids; Brassicales; Brassicaceae; Camelineae; Arabidopsis	Syntaxin	t-SNARE complex subunit, syntaxin	GO:0006886|intracellular protein transport;GO:0009860|pollen tube growth;GO:0016192|vesicle-mediated transport	.	GO:0016021|integral to membrane;GO:0005886|plasma membrane;GO:0030133|transport vesicle	K08486|STX1B_2_3; syntaxin 1B/2/3	map04721|Synaptic vesicle cycle;map04130|SNARE interactions in vesicular transport
c64237_g1	0.202803	-2.30185	down	yes	Picea glauca clone GQ0193_C11 mRNA sequence	unknown [Picea sitchensis]	RecName: Full=Arogenate dehydratase/prephenate dehydratase 1, chloroplastic;^Eukaryota; Viridiplantae; Streptophyta; Embryophyta; Tracheophyta; Spermatophyta; Magnoliophyta; eudicotyledons; core eudicotyledons; rosids; malvids; Brassicales; Brassicaceae; Camelineae; Arabidopsis	RecName: Full=Arogenate dehydratase/prephenate dehydratase 1, chloroplastic;^Eukaryota; Viridiplantae; Streptophyta; Embryophyta; Tracheophyta; Spermatophyta; Magnoliophyta; eudicotyledons; core eudicotyledons; rosids; malvids; Brassicales; Brassicaceae; Camelineae; Arabidopsis	Prephenate dehydratase	Prephenate dehydratase	GO:0009094|L-phenylalanine biosynthetic process	GO:0016597|amino acid binding;GO:0047769|arogenate dehydratase activity;GO:0004664|prephenate dehydratase activity	GO:0009507|chloroplast;GO:0009570|chloroplast stroma	K05359|ADT, PDT; arogenate/prephenate dehydratase [EC:4.2.1.91 4.2.1.51]	map01230|Biosynthesis of amino acids;map01100|Metabolic pathways;map00400|Phenylalanine, tyrosine and tryptophan biosynthesis;map01110|Biosynthesis of secondary metabolites;map01130|Biosynthesis of antibiotics
c65364_g1	2.31078	1.20838	up	yes	Picea glauca clone GQ03311_C09 mRNA sequence	PREDICTED: inactive leucine-rich repeat receptor-like protein kinase CORYNE [Nelumbo nucifera]	RecName: Full=Inactive leucine-rich repeat receptor-like protein kinase CORYNE;^Eukaryota; Viridiplantae; Streptophyta; Embryophyta; Tracheophyta; Spermatophyta; Magnoliophyta; eudicotyledons; core eudicotyledons; rosids; malvids; Brassicales; Brassicaceae; Camelineae; Arabidopsis	RecName: Full=Inactive leucine-rich repeat receptor-like protein kinase CORYNE;^Eukaryota; Viridiplantae; Streptophyta; Embryophyta; Tracheophyta; Spermatophyta; Magnoliophyta; eudicotyledons; core eudicotyledons; rosids; malvids; Brassicales; Brassicaceae; Camelineae; Arabidopsis	Protein kinase domain	Serine/threonine protein kinase	GO:0006468|protein phosphorylation;GO:0009909|regulation of flower development;GO:0010082|regulation of root meristem growth	GO:0005524|ATP binding;GO:0016772|transferase activity, transferring phosphorus-containing groups	GO:0016021|integral to membrane;GO:0005886|plasma membrane	.	.
c67892_g1	2.23273	1.15881	up	yes	Picea glauca clone GQ03008_M06 mRNA sequence	predicted protein [Physcomitrella patens]	RecName: Full=Probable glutamate carboxypeptidase 2;^Eukaryota; Viridiplantae; Streptophyta; Embryophyta; Tracheophyta; Spermatophyta; Magnoliophyta; eudicotyledons; core eudicotyledons; rosids; malvids; Brassicales; Brassicaceae; Camelineae; Arabidopsis	RecName: Full=Probable glutamate carboxypeptidase 2;^Eukaryota; Viridiplantae; Streptophyta; Embryophyta; Tracheophyta; Spermatophyta; Magnoliophyta; eudicotyledons; core eudicotyledons; rosids; malvids; Brassicales; Brassicaceae; Camelineae; Arabidopsis	PA domain	Carboxypeptidase	GO:0009790|embryo development;GO:0009908|flower development;GO:0010305|leaf vascular tissue pattern formation;GO:0009640|photomorphogenesis;GO:0006508|proteolysis;GO:0010080|regulation of floral meristem growth;GO:0010081|regulation of inflorescence meristem growth;GO:0010082|regulation of root meristem growth	GO:0046872|metal ion binding;GO:0004181|metallocarboxypeptidase activity	GO:0016021|integral to membrane	K01301|NAALAD; N-acetylated-alpha-linked acidic dipeptidase [EC:3.4.17.21]	.
c55888_g1	0.288607	-1.79282	down	yes	Picea sitchensis clone WS02714_D24 unknown mRNA	unknown [Picea sitchensis]	RecName: Full=Omega-6 fatty acid desaturase, chloroplastic;^Eukaryota; Viridiplantae; Streptophyta; Embryophyta; Tracheophyta; Spermatophyta; Magnoliophyta; eudicotyledons; core eudicotyledons; rosids; malvids; Brassicales; Brassicaceae; Camelineae; Arabidopsis	RecName: Full=Omega-6 fatty acid desaturase, chloroplastic;^Eukaryota; Viridiplantae; Streptophyta; Embryophyta; Tracheophyta; Spermatophyta; Magnoliophyta; eudicotyledons; core eudicotyledons; rosids; malvids; Brassicales; Brassicaceae; Camelineae; Arabidopsis	Fatty acid desaturase	Fatty acid desaturase	GO:0006633|fatty acid biosynthetic process;GO:0010205|photoinhibition;GO:0006636|unsaturated fatty acid biosynthetic process	GO:0016491|oxidoreductase activity	GO:0009941|chloroplast envelope;GO:0009706|chloroplast inner membrane;GO:0016021|integral to membrane	K10255|FAD6, desA; omega-6 fatty acid desaturase (delta-12 desaturase) [EC:1.14.19.-]	map02020|Two-component system;map01212|Fatty acid metabolism;map01040|Biosynthesis of unsaturated fatty acids
c60690_g1	5.16353	2.36836	up	yes	Picea glauca clone GQ0258_P11 mRNA sequence	PREDICTED: DNA replication licensing factor MCM7 [Nelumbo nucifera]	RecName: Full=Protein PROLIFERA;^Eukaryota; Viridiplantae; Streptophyta; Embryophyta; Tracheophyta; Spermatophyta; Magnoliophyta; eudicotyledons; core eudicotyledons; rosids; malvids; Brassicales; Brassicaceae; Camelineae; Arabidopsis	RecName: Full=Protein PROLIFERA;^Eukaryota; Viridiplantae; Streptophyta; Embryophyta; Tracheophyta; Spermatophyta; Magnoliophyta; eudicotyledons; core eudicotyledons; rosids; malvids; Brassicales; Brassicaceae; Camelineae; Arabidopsis	MCM2/3/5 family	Predicted ATPase involved in replication control, Cdc46/Mcm family	GO:0007049|cell cycle;GO:0006270|DNA replication initiation;GO:0006268|DNA unwinding involved in replication;GO:0006355|regulation of transcription, DNA-dependent;GO:0010182|sugar mediated signaling pathway;GO:0006351|transcription, DNA-dependent	GO:0005524|ATP binding;GO:0003677|DNA binding;GO:0017111|nucleoside-triphosphatase activity	GO:0005737|cytoplasm;GO:0005634|nucleus	K02210|MCM7, CDC47; DNA replication licensing factor MCM7 [EC:3.6.4.12]	map03030|DNA replication;map04113|Meiosis - yeast;map04110|Cell cycle;map04111|Cell cycle - yeast
c49834_g2	5.99383	2.58348	up	yes	Picea sitchensis clone WS02726_H01 unknown mRNA	unknown [Picea sitchensis]	RecName: Full=Threonine dehydratase biosynthetic, chloroplastic;^Eukaryota; Viridiplantae; Streptophyta; Embryophyta; Tracheophyta; Spermatophyta; Magnoliophyta; eudicotyledons; core eudicotyledons; rosids; malvids; Brassicales; Brassicaceae; Camelineae; Arabidopsis	RecName: Full=Threonine dehydratase biosynthetic, chloroplastic;^Eukaryota; Viridiplantae; Streptophyta; Embryophyta; Tracheophyta; Spermatophyta; Magnoliophyta; eudicotyledons; core eudicotyledons; rosids; malvids; Brassicales; Brassicaceae; Camelineae; Arabidopsis	Pyridoxal-phosphate dependent enzyme	Threonine dehydratase	GO:0009097|isoleucine biosynthetic process	GO:0004794|L-threonine ammonia-lyase activity;GO:0030170|pyridoxal phosphate binding	GO:0009507|chloroplast	K01754|E4.3.1.19, ilvA, tdcB; threonine dehydratase [EC:4.3.1.19]	map01200|Carbon metabolism;map01230|Biosynthesis of amino acids;map00260|Glycine, serine and threonine metabolism;map01110|Biosynthesis of secondary metabolites;map01100|Metabolic pathways;map00290|Valine, leucine and isoleucine biosynthesis;map01130|Biosynthesis of antibiotics
c63699_g1	0.481808	-1.05347	down	yes	Picea sitchensis clone WS0272_H19 unknown mRNA	unknown [Picea sitchensis]	RecName: Full=Pheophorbide a oxygenase, chloroplastic;^Eukaryota; Viridiplantae; Streptophyta; Embryophyta; Tracheophyta; Spermatophyta; Magnoliophyta; eudicotyledons; core eudicotyledons; rosids; malvids; Brassicales; Brassicaceae; Camelineae; Arabidopsis	RecName: Full=Pheophorbide a oxygenase, chloroplastic;^Eukaryota; Viridiplantae; Streptophyta; Embryophyta; Tracheophyta; Spermatophyta; Magnoliophyta; eudicotyledons; core eudicotyledons; rosids; malvids; Brassicales; Brassicaceae; Camelineae; Arabidopsis	Rieske [2Fe-2S] domain	Phenylpropionate dioxygenase and related ring-hydroxylating dioxygenases, large terminal subunit	GO:0008219|cell death;GO:0015996|chlorophyll catabolic process;GO:0009816|defense response to bacterium, incompatible interaction;GO:0022900|electron transport chain;GO:0009908|flower development;GO:0010154|fruit development	GO:0051537|2 iron, 2 sulfur cluster binding;GO:0010277|chlorophyllide a oxygenase [overall] activity;GO:0051536|iron-sulfur cluster binding;GO:0046872|metal ion binding;GO:0032441|pheophorbide a oxygenase activity;GO:0016630|protochlorophyllide reductase activity	GO:0009706|chloroplast inner membrane;GO:0009534|chloroplast thylakoid;GO:0005739|mitochondrion	K13071|PAO, ACD1; pheophorbide a oxygenase [EC:1.14.12.20]	map00860|Porphyrin and chlorophyll metabolism;map01110|Biosynthesis of secondary metabolites
c72576_g7	0.468174	-1.09488	down	yes	Picea glauca clone GQ03325_F13 mRNA sequence	unknown [Picea sitchensis]	RecName: Full=Glutathione reductase, cytosolic;^Eukaryota; Viridiplantae; Streptophyta; Embryophyta; Tracheophyta; Spermatophyta; Magnoliophyta; Liliopsida; Poales; Poaceae; BEP clade; Ehrhartoideae; Oryzeae; Oryza	RecName: Full=Glutathione reductase, cytosolic;^Eukaryota; Viridiplantae; Streptophyta; Embryophyta; Tracheophyta; Spermatophyta; Magnoliophyta; Liliopsida; Poales; Poaceae; BEP clade; Ehrhartoideae; Oryzeae; Oryza	Pyridine nucleotide-disulphide oxidoreductase	Pyruvate/2-oxoglutarate dehydrogenase complex, dihydrolipoamide dehydrogenase (E3) component, and related enzymes	GO:0045454|cell redox homeostasis;GO:0006749|glutathione metabolic process	GO:0050660|flavin adenine dinucleotide binding;GO:0004362|glutathione-disulfide reductase activity;GO:0050661|NADP binding	GO:0005777|peroxisome	K00383|GSR, gor; glutathione reductase (NADPH) [EC:1.8.1.7]	map04918|Thyroid hormone synthesis;map00480|Glutathione metabolism
c72323_g1	0.441429	-1.17975	down	yes	Picea glauca clone GQ04103_E16 mRNA sequence	hypothetical protein B456_013G073400 [Gossypium raimondii]	RecName: Full=Diacylglycerol kinase A;^Eukaryota; Amoebozoa; Mycetozoa; Dictyosteliida; Dictyostelium	RecName: Full=Diacylglycerol kinase zeta;^Eukaryota; Metazoa; Chordata; Craniata; Vertebrata; Euteleostomi; Mammalia; Eutheria; Euarchontoglires; Glires; Rodentia; Sciurognathi; Muroidea; Muridae; Murinae; Mus; Mus	Diacylglycerol kinase catalytic domain	Diacylglycerol kinase	GO:0035556|intracellular signal transduction;GO:0046580|negative regulation of Ras protein signal transduction;GO:0007205|protein kinase C-activating G-protein coupled receptor signaling pathway	GO:0005524|ATP binding;GO:0004143|diacylglycerol kinase activity;GO:0004857|enzyme inhibitor activity;GO:0046872|metal ion binding	GO:0005737|cytoplasm;GO:0005634|nucleus;GO:0005886|plasma membrane	K00901|dgkA, DGK; diacylglycerol kinase (ATP) [EC:2.7.1.107]	map04070|Phosphatidylinositol signaling system;map00561|Glycerolipid metabolism;map00564|Glycerophospholipid metabolism;map01110|Biosynthesis of secondary metabolites;map01100|Metabolic pathways;map05231|Choline metabolism in cancer
c56847_g1	0.328628	-1.60547	down	yes	Picea glauca clone GQ04110_A02 mRNA sequence	PREDICTED: triacylglycerol lipase SDP1 [Amborella trichopoda]	RecName: Full=Triacylglycerol lipase SDP1;^Eukaryota; Viridiplantae; Streptophyta; Embryophyta; Tracheophyta; Spermatophyta; Magnoliophyta; eudicotyledons; core eudicotyledons; rosids; malvids; Brassicales; Brassicaceae; Camelineae; Arabidopsis	RecName: Full=Triacylglycerol lipase SDP1;^Eukaryota; Viridiplantae; Streptophyta; Embryophyta; Tracheophyta; Spermatophyta; Magnoliophyta; eudicotyledons; core eudicotyledons; rosids; malvids; Brassicales; Brassicaceae; Camelineae; Arabidopsis	Domain of unknown function (DUF3336)	Predicted esterase of the alpha-beta hydrolase superfamily	GO:0006071|glycerol metabolic process;GO:0019433|triglyceride catabolic process	GO:0050253|retinyl-palmitate esterase activity;GO:0004806|triglyceride lipase activity	GO:0016021|integral to membrane;GO:0012511|monolayer-surrounded lipid storage body	K14674|TGL4; TAG lipase / steryl ester hydrolase / phospholipase A2 / LPA acyltransferase [EC:3.1.1.3 3.1.1.13 3.1.1.4 2.3.1.51]	map00100|Steroid biosynthesis;map00561|Glycerolipid metabolism;map00565|Ether lipid metabolism;map00564|Glycerophospholipid metabolism;map00592|alpha-Linolenic acid metabolism;map00590|Arachidonic acid metabolism;map00591|Linoleic acid metabolism;map01110|Biosynthesis of secondary metabolites;map01100|Metabolic pathways
c71972_g5	0.301716	-1.72873	down	yes	Pinus taeda isolate 5457 anonymous locus 0_15865_02 genomic sequence	PREDICTED: histone deacetylase 15 [Fragaria vesca subsp. vesca]	RecName: Full=Histone deacetylase 15;^Eukaryota; Viridiplantae; Streptophyta; Embryophyta; Tracheophyta; Spermatophyta; Magnoliophyta; eudicotyledons; core eudicotyledons; rosids; malvids; Brassicales; Brassicaceae; Camelineae; Arabidopsis	RecName: Full=Histone deacetylase 15;^Eukaryota; Viridiplantae; Streptophyta; Embryophyta; Tracheophyta; Spermatophyta; Magnoliophyta; eudicotyledons; core eudicotyledons; rosids; malvids; Brassicales; Brassicaceae; Camelineae; Arabidopsis	Histone deacetylase domain	Deacetylases, including yeast histone deacetylase and acetoin utilization protein	GO:0070932|histone H3 deacetylation;GO:0070933|histone H4 deacetylation;GO:0006355|regulation of transcription, DNA-dependent;GO:0006351|transcription, DNA-dependent	GO:0046872|metal ion binding;GO:0032041|NAD-dependent histone deacetylase activity (H3-K14 specific);GO:0097372|NAD-dependent histone deacetylase activity (H3-K18 specific);GO:0046969|NAD-dependent histone deacetylase activity (H3-K9 specific);GO:0046970|NAD-dependent histone deacetylase activity (H4-K16 specific);GO:0008270|zinc ion binding	GO:0005634|nucleus	K11407|HDAC6; histone deacetylase 6 [EC:3.5.1.98]	map05203|Viral carcinogenesis;map05034|Alcoholism
c65551_g4	0.456477	-1.13139	down	yes	Picea glauca clone GQ03211_L13 mRNA sequence	Putative heat shock 70 KD protein, mitochondrial precursor [Oryza sativa Japonica Group]	RecName: Full=Heat shock 70 kDa protein 10, mitochondrial;^Eukaryota; Viridiplantae; Streptophyta; Embryophyta; Tracheophyta; Spermatophyta; Magnoliophyta; eudicotyledons; core eudicotyledons; rosids; malvids; Brassicales; Brassicaceae; Camelineae; Arabidopsis	RecName: Full=Heat shock 70 kDa protein 10, mitochondrial;^Eukaryota; Viridiplantae; Streptophyta; Embryophyta; Tracheophyta; Spermatophyta; Magnoliophyta; eudicotyledons; core eudicotyledons; rosids; malvids; Brassicales; Brassicaceae; Camelineae; Arabidopsis	Hsp70 protein	Molecular chaperone	GO:0006457|protein folding;GO:0046686|response to cadmium ion;GO:0009408|response to heat;GO:0009651|response to salt stress;GO:0009615|response to virus	GO:0005524|ATP binding	GO:0005618|cell wall;GO:0009507|chloroplast;GO:0005739|mitochondrion;GO:0005774|vacuolar membrane	K03283|HSPA1_8; heat shock 70kDa protein 1/8`K06758|CHL1; L1 cell adhesion molecule like protein	map04915|Estrogen signaling pathway;map04141|Protein processing in endoplasmic reticulum;map04144|Endocytosis;map03040|Spliceosome;map04010|MAPK signaling pathway;map05134|Legionellosis;map05164|Influenza A;map05162|Measles;map05145|Toxoplasmosis;map04612|Antigen processing and presentation;map05169|Epstein-Barr virus infection;map04915|Estrogen signaling pathway;map04141|Protein processing in en…
c65638_g1	10.0795	3.33335	up	yes	Pyrenophora tritici-repentis Pt-1C-BFP 60S ribosomal protein L12, partial mRNA	putative 60s ribosomal protein l12 [Diplodia seriata]	RecName: Full=60S ribosomal protein L12;^Eukaryota; Fungi; Dikarya; Ascomycota; Pezizomycotina; Sordariomycetes; Sordariomycetidae; Sordariales; Sordariaceae; Neurospora	RecName: Full=60S ribosomal protein L12;^Eukaryota; Fungi; Dikarya; Ascomycota; Pezizomycotina; Sordariomycetes; Sordariomycetidae; Sordariales; Sordariaceae; Neurospora	Ribosomal protein L11, N-terminal domain	Ribosomal protein L11	GO:0006412|translation	GO:0003723|RNA binding;GO:0003735|structural constituent of ribosome	GO:0005840|ribosome	K02870|RP-L12e, RPL12; large subunit ribosomal protein L12e	map03010|Ribosome
c68127_g1	5.72903	2.51829	up	yes	Picea glauca clone GQ03232_M17 mRNA sequence	PREDICTED: serine carboxypeptidase-like 31 [Sesamum indicum]	RecName: Full=Serine carboxypeptidase-like 31;^Eukaryota; Viridiplantae; Streptophyta; Embryophyta; Tracheophyta; Spermatophyta; Magnoliophyta; eudicotyledons; core eudicotyledons; rosids; malvids; Brassicales; Brassicaceae; Camelineae; Arabidopsis	RecName: Full=Serine carboxypeptidase-like 31;^Eukaryota; Viridiplantae; Streptophyta; Embryophyta; Tracheophyta; Spermatophyta; Magnoliophyta; eudicotyledons; core eudicotyledons; rosids; malvids; Brassicales; Brassicaceae; Camelineae; Arabidopsis	Serine carboxypeptidase	Carboxypeptidase C (cathepsin A)	GO:0006508|proteolysis	GO:0004185|serine-type carboxypeptidase activity	GO:0005576|extracellular region	.	.
c64419_g1	21.532	4.42841	up	yes	Picea glauca clone GQ03504_O05 mRNA sequence	unknown [Picea sitchensis]	RecName: Full=Protein TRANSPARENT TESTA 12;^Eukaryota; Viridiplantae; Streptophyta; Embryophyta; Tracheophyta; Spermatophyta; Magnoliophyta; eudicotyledons; core eudicotyledons; rosids; malvids; Brassicales; Brassicaceae; Camelineae; Arabidopsis	RecName: Full=Protein TRANSPARENT TESTA 12;^Eukaryota; Viridiplantae; Streptophyta; Embryophyta; Tracheophyta; Spermatophyta; Magnoliophyta; eudicotyledons; core eudicotyledons; rosids; malvids; Brassicales; Brassicaceae; Camelineae; Arabidopsis	MatE	Na+-driven multidrug efflux pump	GO:0009813|flavonoid biosynthetic process;GO:0010231|maintenance of seed dormancy;GO:0010023|proanthocyanidin biosynthetic process	GO:0015238|drug transmembrane transporter activity;GO:0015299|solute:hydrogen antiporter activity	GO:0016021|integral to membrane;GO:0009705|plant-type vacuole membrane	K03327|TC.MATE, SLC47A, norM, mdtK, dinF; multidrug resistance protein, MATE family	.
c66346_g1	0.423605	-1.23921	down	yes	Picea glauca clone GQ03414_E15 mRNA sequence	PREDICTED: proline dehydrogenase 2, mitochondrial-like [Nelumbo nucifera]	RecName: Full=Proline dehydrogenase 2, mitochondrial;^Eukaryota; Viridiplantae; Streptophyta; Embryophyta; Tracheophyta; Spermatophyta; Magnoliophyta; eudicotyledons; core eudicotyledons; rosids; malvids; Brassicales; Brassicaceae; Camelineae; Arabidopsis	RecName: Full=Proline dehydrogenase 2, mitochondrial;^Eukaryota; Viridiplantae; Streptophyta; Embryophyta; Tracheophyta; Spermatophyta; Magnoliophyta; eudicotyledons; core eudicotyledons; rosids; malvids; Brassicales; Brassicaceae; Camelineae; Arabidopsis	Proline dehydrogenase	Proline dehydrogenase	GO:0006537|glutamate biosynthetic process;GO:0006562|proline catabolic process;GO:0010133|proline catabolic process to glutamate;GO:0006970|response to osmotic stress;GO:0009414|response to water deprivation	GO:0004657|proline dehydrogenase activity	GO:0005739|mitochondrion	K00318|PRODH; proline dehydrogenase [EC:1.5.-.-]	map01100|Metabolic pathways;map01110|Biosynthesis of secondary metabolites;map00330|Arginine and proline metabolism;map01130|Biosynthesis of antibiotics
c54430_g1	0.119635	-3.06329	down	yes	Picea glauca clone GQ03220_C24 mRNA sequence	auxin responsive GH3-like protein, partial [Picea sitchensis]	RecName: Full=Indole-3-acetic acid-amido synthetase GH3.6;^Eukaryota; Viridiplantae; Streptophyta; Embryophyta; Tracheophyta; Spermatophyta; Magnoliophyta; eudicotyledons; core eudicotyledons; rosids; malvids; Brassicales; Brassicaceae; Camelineae; Arabidopsis	RecName: Full=Indole-3-acetic acid-amido synthetase GH3.6;^Eukaryota; Viridiplantae; Streptophyta; Embryophyta; Tracheophyta; Spermatophyta; Magnoliophyta; eudicotyledons; core eudicotyledons; rosids; malvids; Brassicales; Brassicaceae; Camelineae; Arabidopsis	GH3 auxin-responsive promoter	Protein involved in response to auxin stimulus	GO:0010252|auxin homeostasis;GO:0009734|auxin mediated signaling pathway;GO:0009826|unidimensional cell growth	GO:0010279|indole-3-acetic acid amido synthetase activity	GO:0009507|chloroplast	K14487|GH3; auxin responsive GH3 gene family	map04075|Plant hormone signal transduction
c63628_g1	6.20974	2.63453	up	yes	Pinus taeda isolate 5095 anonymous locus 0_10612_02 genomic sequence	type B response regulator [Selaginella moellendorffii]	RecName: Full=Two-component response regulator ARR2;^Eukaryota; Viridiplantae; Streptophyta; Embryophyta; Tracheophyta; Spermatophyta; Magnoliophyta; eudicotyledons; core eudicotyledons; rosids; malvids; Brassicales; Brassicaceae; Camelineae; Arabidopsis	RecName: Full=Two-component response regulator ARR2;^Eukaryota; Viridiplantae; Streptophyta; Embryophyta; Tracheophyta; Spermatophyta; Magnoliophyta; eudicotyledons; core eudicotyledons; rosids; malvids; Brassicales; Brassicaceae; Camelineae; Arabidopsis	Response regulator receiver domain	Response regulator containing CheY-like receiver, AAA-type ATPase, and DNA-binding domains	GO:0009736|cytokinin mediated signaling pathway;GO:0009873|ethylene mediated signaling pathway;GO:0010150|leaf senescence;GO:0010119|regulation of stomatal movement;GO:0006351|transcription, DNA-dependent	GO:0003682|chromatin binding;GO:0003677|DNA binding;GO:0000156|phosphorelay response regulator activity;GO:0003700|sequence-specific DNA binding transcription factor activity	GO:0005634|nucleus	K14491|ARR-B; two-component response regulator ARR-B family	map04075|Plant hormone signal transduction
c61574_g1	2.45321	1.29467	up	yes	Picea sitchensis clone WS02746_D01 unknown mRNA	unknown [Picea sitchensis]	RecName: Full=50S ribosomal protein L18;^Bacteria; Dictyoglomi; Dictyoglomales; Dictyoglomaceae; Dictyoglomus	RecName: Full=50S ribosomal protein L18;^Bacteria; Dictyoglomi; Dictyoglomales; Dictyoglomaceae; Dictyoglomus	Ribosomal L18p/L5e family	Ribosomal protein L18	GO:0006412|translation	GO:0019843|rRNA binding;GO:0003735|structural constituent of ribosome	GO:0005840|ribosome	K02881|RP-L18, MRPL18, rplR; large subunit ribosomal protein L18	map03010|Ribosome
c47317_g1	4.69867	2.23225	up	yes	Picea glauca clone GQ02901_P17 mRNA sequence	uncharacterized protein LOC100279753 [Zea mays]	RecName: Full=Zygotic DNA replication licensing factor mcm6-B;^Eukaryota; Metazoa; Chordata; Craniata; Vertebrata; Euteleostomi; Amphibia; Batrachia; Anura; Pipoidea; Pipidae; Xenopodinae; Xenopus; Xenopus	RecName: Full=DNA replication licensing factor MCM6;^Eukaryota; Fungi; Dikarya; Ascomycota; Saccharomycotina; Saccharomycetes; Saccharomycetales; Saccharomycetaceae; Saccharomyces	MCM2/3/5 family	Predicted ATPase involved in replication control, Cdc46/Mcm family	GO:0006270|DNA replication initiation;GO:0006271|DNA strand elongation involved in DNA replication;GO:0006268|DNA unwinding involved in replication;GO:0000727|double-strand break repair via break-induced replication;GO:0006267|pre-replicative complex assembly;GO:0000084|S phase of mitotic cell cycle	GO:0005524|ATP binding;GO:0003688|DNA replication origin binding;GO:0009378|four-way junction helicase activity;GO:0043142|single-stranded DNA-dependent ATPase activity	GO:0005737|cytoplasm;GO:0031261|DNA replication preinitiation complex;GO:0042555|MCM complex;GO:0005656|pre-replicative complex;GO:0031298|replication fork protection complex	K02542|MCM6; DNA replication licensing factor MCM6 [EC:3.6.4.12]	map03030|DNA replication;map04113|Meiosis - yeast;map04110|Cell cycle;map04111|Cell cycle - yeast
c61760_g2	2.38846	1.25608	up	yes	Picea glauca clone GQ03701_C15 mRNA sequence	heat-shock protein [Arabidopsis thaliana]	RecName: Full=Heat shock protein 90-1;^Eukaryota; Viridiplantae; Streptophyta; Embryophyta; Tracheophyta; Spermatophyta; Magnoliophyta; eudicotyledons; core eudicotyledons; rosids; malvids; Brassicales; Brassicaceae; Camelineae; Arabidopsis	RecName: Full=Heat shock protein 90-1;^Eukaryota; Viridiplantae; Streptophyta; Embryophyta; Tracheophyta; Spermatophyta; Magnoliophyta; eudicotyledons; core eudicotyledons; rosids; malvids; Brassicales; Brassicaceae; Camelineae; Arabidopsis	Histidine kinase-, DNA gyrase B-, and HSP90-like ATPase	Molecular chaperone, HSP90 family	GO:0009816|defense response to bacterium, incompatible interaction;GO:0006457|protein folding	GO:0005524|ATP binding	GO:0005737|cytoplasm	K04079|htpG, HSP90A; molecular chaperone HtpG	map04915|Estrogen signaling pathway;map04141|Protein processing in endoplasmic reticulum;map04626|Plant-pathogen interaction;map04621|NOD-like receptor signaling pathway;map04151|PI3K-Akt signaling pathway;map05200|Pathways in cancer;map05215|Prostate cancer;map04612|Antigen processing and presentation;map04914|Progesterone-mediated oocyte maturation
c55721_g2	0.427483	-1.22606	down	yes	Picea sitchensis clone WS02736_B08 unknown mRNA	unknown [Picea sitchensis]	RecName: Full=Calcineurin B-like protein 3;^Eukaryota; Viridiplantae; Streptophyta; Embryophyta; Tracheophyta; Spermatophyta; Magnoliophyta; eudicotyledons; core eudicotyledons; rosids; malvids; Brassicales; Brassicaceae; Camelineae; Arabidopsis	RecName: Full=Calcineurin B-like protein 3;^Eukaryota; Viridiplantae; Streptophyta; Embryophyta; Tracheophyta; Spermatophyta; Magnoliophyta; eudicotyledons; core eudicotyledons; rosids; malvids; Brassicales; Brassicaceae; Camelineae; Arabidopsis	EF-hand domain pair	Ca2+-binding protein (EF-Hand superfamily)	GO:0005513|detection of calcium ion;GO:0055075|potassium ion homeostasis	GO:0005509|calcium ion binding	GO:0009705|plant-type vacuole membrane;GO:0005886|plasma membrane	K06268|PPP3R, CNB; serine/threonine-protein phosphatase 2B regulatory subunit	map04210|Apoptosis;map04380|Osteoclast differentiation;map04360|Axon guidance;map05166|HTLV-I infection;map04114|Oocyte meiosis;map04010|MAPK signaling pathway;map05014|Amyotrophic lateral sclerosis (ALS);map05031|Amphetamine addiction;map05010|Alzheimer's disease;map04650|Natural killer cell mediated cytotoxicity;map04924|Renin secretion;map04922|Glucagon signaling pathway;map04921|Oxytocin sign…
c53576_g1	0.19334	-2.37079	down	yes	Picea glauca clone GQ04002_M16 mRNA sequence	PREDICTED: dephospho-CoA kinase [Amborella trichopoda]	RecName: Full=Dephospho-CoA kinase;^Bacteria; Firmicutes; Bacilli; Bacillales; Listeriaceae; Listeria	RecName: Full=Dephospho-CoA kinase;^Bacteria; Firmicutes; Bacilli; Bacillales; Bacillaceae; Bacillus	Dephospho-CoA kinase	Dephospho-CoA kinase	GO:0015937|coenzyme A biosynthetic process	GO:0005524|ATP binding;GO:0004140|dephospho-CoA kinase activity	GO:0005737|cytoplasm	K00859|coaE; dephospho-CoA kinase [EC:2.7.1.24]	map01100|Metabolic pathways;map00770|Pantothenate and CoA biosynthesis
c70498_g3	2.86069	1.51636	up	yes	Pinus taeda clone PT_7Ba4363K13, complete sequence	unknown [Picea sitchensis]	RecName: Full=Protein TRANSPARENT TESTA 12;^Eukaryota; Viridiplantae; Streptophyta; Embryophyta; Tracheophyta; Spermatophyta; Magnoliophyta; eudicotyledons; core eudicotyledons; rosids; malvids; Brassicales; Brassicaceae; Camelineae; Arabidopsis	RecName: Full=Protein TRANSPARENT TESTA 12;^Eukaryota; Viridiplantae; Streptophyta; Embryophyta; Tracheophyta; Spermatophyta; Magnoliophyta; eudicotyledons; core eudicotyledons; rosids; malvids; Brassicales; Brassicaceae; Camelineae; Arabidopsis	MatE	Na+-driven multidrug efflux pump	GO:0009813|flavonoid biosynthetic process;GO:0010231|maintenance of seed dormancy;GO:0010023|proanthocyanidin biosynthetic process	GO:0015238|drug transmembrane transporter activity;GO:0015299|solute:hydrogen antiporter activity	GO:0016021|integral to membrane;GO:0009705|plant-type vacuole membrane	K03327|TC.MATE, SLC47A, norM, mdtK, dinF; multidrug resistance protein, MATE family	.
c64642_g1	2.94769	1.55959	up	yes	Picea glauca clone GQ03221_N15 mRNA sequence	hypothetical protein CISIN_1g014892mg [Citrus sinensis]	RecName: Full=Probable alpha-amylase 2;^Eukaryota; Viridiplantae; Streptophyta; Embryophyta; Tracheophyta; Spermatophyta; Magnoliophyta; eudicotyledons; core eudicotyledons; rosids; malvids; Brassicales; Brassicaceae; Camelineae; Arabidopsis	RecName: Full=Probable alpha-amylase 2;^Eukaryota; Viridiplantae; Streptophyta; Embryophyta; Tracheophyta; Spermatophyta; Magnoliophyta; eudicotyledons; core eudicotyledons; rosids; malvids; Brassicales; Brassicaceae; Camelineae; Arabidopsis	Alpha amylase, catalytic domain	Glycosidases	GO:0005975|carbohydrate metabolic process	GO:0004556|alpha-amylase activity;GO:0005509|calcium ion binding	GO:0005829|cytosol;GO:0005576|extracellular region	K01176|E3.2.1.1, amyA, malS; alpha-amylase [EC:3.2.1.1]	map01100|Metabolic pathways;map04973|Carbohydrate digestion and absorption;map00500|Starch and sucrose metabolism
c70810_g1	0.448842	-1.15572	down	yes	Picea glauca clone GQ04005_I03 mRNA sequence	PREDICTED: uncharacterized protein LOC104596546 isoform X3 [Nelumbo nucifera]	RecName: Full=Uncharacterized RING finger protein P8B7.15c;^Eukaryota; Fungi; Dikarya; Ascomycota; Taphrinomycotina; Schizosaccharomycetes; Schizosaccharomycetales; Schizosaccharomycetaceae; Schizosaccharomyces	RecName: Full=E3 ubiquitin-protein ligase RBBP6;^Eukaryota; Metazoa; Chordata; Craniata; Vertebrata; Euteleostomi; Mammalia; Eutheria; Euarchontoglires; Primates; Haplorrhini; Catarrhini; Hominidae; Homo	DWNN domain	Uncharacterized conserved protein, contains RING Zn-finger	GO:0042787|protein ubiquitination involved in ubiquitin-dependent protein catabolic process	GO:0046872|metal ion binding;GO:0003676|nucleic acid binding;GO:0004842|ubiquitin-protein ligase activity;GO:0008270|zinc ion binding	GO:0005694|chromosome;GO:0005815|microtubule organizing center;GO:0005730|nucleolus	K15541|MPE1; protein MPE1	map03015|mRNA surveillance pathway
c89165_g1	0.348119	-1.52235	down	yes	Picea sitchensis clone WS02766_N19 unknown mRNA	unknown [Picea sitchensis]	RecName: Full=Plastidial pyruvate kinase 2;^Eukaryota; Viridiplantae; Streptophyta; Embryophyta; Tracheophyta; Spermatophyta; Magnoliophyta; eudicotyledons; core eudicotyledons; rosids; malvids; Brassicales; Brassicaceae; Camelineae; Arabidopsis	RecName: Full=Plastidial pyruvate kinase 2;^Eukaryota; Viridiplantae; Streptophyta; Embryophyta; Tracheophyta; Spermatophyta; Magnoliophyta; eudicotyledons; core eudicotyledons; rosids; malvids; Brassicales; Brassicaceae; Camelineae; Arabidopsis	Pyruvate kinase, barrel domain	Pyruvate kinase	GO:0006633|fatty acid biosynthetic process;GO:0006096|glycolysis;GO:0046686|response to cadmium ion;GO:0010431|seed maturation	GO:0005524|ATP binding;GO:0000287|magnesium ion binding;GO:0030955|potassium ion binding;GO:0004743|pyruvate kinase activity	GO:0009570|chloroplast stroma;GO:0005739|mitochondrion	K00873|PK, pyk; pyruvate kinase [EC:2.7.1.40]	map00620|Pyruvate metabolism;map01200|Carbon metabolism;map01230|Biosynthesis of amino acids;map04930|Type II diabetes mellitus;map00010|Glycolysis / Gluconeogenesis;map05203|Viral carcinogenesis;map05230|Central carbon metabolism in cancer;map01110|Biosynthesis of secondary metabolites;map01100|Metabolic pathways;map00230|Purine metabolism;map01120|Microbial metabolism in diverse environments;ma…
c33356_g1	13.2541	3.72837	up	yes	Picea glauca clone GQ03323_H22 mRNA sequence	PREDICTED: E3 ubiquitin-protein ligase BOI-like [Nelumbo nucifera]	RecName: Full=Baculoviral IAP repeat-containing protein 7;^Eukaryota; Metazoa; Chordata; Craniata; Vertebrata; Euteleostomi; Amphibia; Batrachia; Anura; Pipoidea; Pipidae; Xenopodinae; Xenopus; Silurana	RecName: Full=Baculoviral IAP repeat-containing protein 3;^Eukaryota; Metazoa; Chordata; Craniata; Vertebrata; Euteleostomi; Mammalia; Eutheria; Euarchontoglires; Primates; Haplorrhini; Catarrhini; Hominidae; Homo	Zinc finger, C3HC4 type (RING finger)	Peptidase M11 gametolysin	GO:0006915|apoptotic process;GO:0007166|cell surface receptor signaling pathway;GO:0070266|necroptosis;GO:0043066|negative regulation of apoptotic process;GO:0060546|negative regulation of necroptosis;GO:0042326|negative regulation of phosphorylation;GO:2000378|negative regulation of reactive oxygen species metabolic process;GO:0038061|NIK/NF-kappaB cascade;GO:0043123|positive regulation of I-kap…	GO:0046872|metal ion binding;GO:0004842|ubiquitin-protein ligase activity;GO:0008270|zinc ion binding	GO:0005737|cytoplasm;GO:0005634|nucleus	K16061|BIRC7_8; baculoviral IAP repeat-containing protein 7/8	map04210|Apoptosis;map04120|Ubiquitin mediated proteolysis;map05145|Toxoplasmosis;map05200|Pathways in cancer;map05222|Small cell lung cancer
c63285_g1	0.423572	-1.23932	down	yes	Picea glauca clone GQ03301_F08 mRNA sequence	unnamed protein product [Coffea canephora]	RecName: Full=Beta-galactosidase 1;^Eukaryota; Viridiplantae; Streptophyta; Embryophyta; Tracheophyta; Spermatophyta; Magnoliophyta; eudicotyledons; core eudicotyledons; rosids; malvids; Brassicales; Brassicaceae; Camelineae; Arabidopsis	RecName: Full=Beta-galactosidase 12;^Eukaryota; Viridiplantae; Streptophyta; Embryophyta; Tracheophyta; Spermatophyta; Magnoliophyta; eudicotyledons; core eudicotyledons; rosids; malvids; Brassicales; Brassicaceae; Camelineae; Arabidopsis	Glycosyl hydrolases family 35	Beta-galactosidase	GO:0005975|carbohydrate metabolic process	GO:0004565|beta-galactosidase activity;GO:0043169|cation binding	GO:0048046|apoplast;GO:0005618|cell wall	.	.
c72784_g1	0.297007	-1.75143	down	yes	Phaseolus vulgaris hypothetical protein (PHAVU_004G090900g) mRNA, complete cds	PREDICTED: cell division cycle 5-like protein [Nelumbo nucifera]	RecName: Full=Cell division cycle 5-like protein;^Eukaryota; Viridiplantae; Streptophyta; Embryophyta; Tracheophyta; Spermatophyta; Magnoliophyta; eudicotyledons; core eudicotyledons; rosids; malvids; Brassicales; Brassicaceae; Camelineae; Arabidopsis	RecName: Full=Cell division cycle 5-like protein;^Eukaryota; Viridiplantae; Streptophyta; Embryophyta; Tracheophyta; Spermatophyta; Magnoliophyta; eudicotyledons; core eudicotyledons; rosids; malvids; Brassicales; Brassicaceae; Camelineae; Arabidopsis	Myb-like DNA-binding domain	Myb superfamily proteins, including transcription factors and mRNA splicing factors	GO:0007049|cell cycle;GO:0009870|defense response signaling pathway, resistance gene-dependent;GO:0010204|defense response signaling pathway, resistance gene-independent;GO:0042742|defense response to bacterium;GO:0050832|defense response to fungus;GO:0045087|innate immune response;GO:0006397|mRNA processing;GO:0008380|RNA splicing;GO:0006351|transcription, DNA-dependent	GO:0003682|chromatin binding;GO:0003677|DNA binding;GO:0003700|sequence-specific DNA binding transcription factor activity	GO:0009507|chloroplast;GO:0005681|spliceosomal complex	K12860|CDC5L, CDC5, CEF1; pre-mRNA-splicing factor CDC5/CEF1	map03040|Spliceosome
c52915_g1	2.02622	1.01879	up	yes	Picea glauca clone GQ02805_N03 mRNA sequence	receptor-like kinase [Marchantia polymorpha]	RecName: Full=Probable receptor protein kinase TMK1;^Eukaryota; Viridiplantae; Streptophyta; Embryophyta; Tracheophyta; Spermatophyta; Magnoliophyta; eudicotyledons; core eudicotyledons; rosids; malvids; Brassicales; Brassicaceae; Camelineae; Arabidopsis`sp|P43298|TMK1_ARATH	RecName: Full=Probable receptor protein kinase TMK1;^Eukaryota; Viridiplantae; Streptophyta; Embryophyta; Tracheophyta; Spermatophyta; Magnoliophyta; eudicotyledons; core eudicotyledons; rosids; malvids; Brassicales; Brassicaceae; Camelineae; Arabidopsis`sp|P43298|TMK1_ARATH	Leucine rich repeat N-terminal domain	Serine/threonine protein kinase	.	GO:0005524|ATP binding;GO:0004675|transmembrane receptor protein serine/threonine kinase activity	GO:0005576|extracellular region;GO:0016021|integral to membrane;GO:0005886|plasma membrane	K00924|E2.7.1.-	.
c61110_g1	0.473276	-1.07925	down	yes	Picea glauca clone GQ03227_E16 mRNA sequence	unknown [Picea sitchensis]	RecName: Full=Probable phospholipid hydroperoxide glutathione peroxidase 6, mitochondrial;^Eukaryota; Viridiplantae; Streptophyta; Embryophyta; Tracheophyta; Spermatophyta; Magnoliophyta; eudicotyledons; core eudicotyledons; rosids; malvids; Brassicales; Brassicaceae; Camelineae; Arabidopsis	RecName: Full=Probable phospholipid hydroperoxide glutathione peroxidase 6, mitochondrial;^Eukaryota; Viridiplantae; Streptophyta; Embryophyta; Tracheophyta; Spermatophyta; Magnoliophyta; eudicotyledons; core eudicotyledons; rosids; malvids; Brassicales; Brassicaceae; Camelineae; Arabidopsis	Glutathione peroxidase	Glutathione peroxidase	GO:0046686|response to cadmium ion;GO:0006979|response to oxidative stress;GO:0009651|response to salt stress	GO:0004602|glutathione peroxidase activity;GO:0047066|phospholipid-hydroperoxide glutathione peroxidase activity	GO:0048046|apoplast;GO:0009507|chloroplast;GO:0005829|cytosol;GO:0005739|mitochondrion;GO:0005886|plasma membrane	K00432|E1.11.1.9; glutathione peroxidase [EC:1.11.1.9]	map04918|Thyroid hormone synthesis;map00480|Glutathione metabolism;map00590|Arachidonic acid metabolism
c69748_g1	2.14641	1.10192	up	yes	Pinus radiata cellulose synthase (CesA10) mRNA, complete cds	cellulose synthase [Pinus radiata]	RecName: Full=Probable cellulose synthase A catalytic subunit 8 [UDP-forming];^Eukaryota; Viridiplantae; Streptophyta; Embryophyta; Tracheophyta; Spermatophyta; Magnoliophyta; Liliopsida; Poales; Poaceae; BEP clade; Ehrhartoideae; Oryzeae; Oryza	RecName: Full=Probable cellulose synthase A catalytic subunit 8 [UDP-forming];^Eukaryota; Viridiplantae; Streptophyta; Embryophyta; Tracheophyta; Spermatophyta; Magnoliophyta; Liliopsida; Poales; Poaceae; BEP clade; Ehrhartoideae; Oryzeae; Oryza	Cellulose synthase	Glycosyltransferases, probably involved in cell wall biogenesis	GO:0030244|cellulose biosynthetic process;GO:0009833|primary cell wall biogenesis	GO:0016760|cellulose synthase (UDP-forming) activity;GO:0046872|metal ion binding;GO:0008270|zinc ion binding	GO:0005794|Golgi apparatus;GO:0016021|integral to membrane;GO:0005886|plasma membrane	K10999|CESA; cellulose synthase A [EC:2.4.1.12]	.
c61824_g2	0.396342	-1.33518	down	yes	Picea sitchensis clone WS02724_C23 unknown mRNA	unknown [Picea sitchensis]	RecName: Full=Ubiquinol oxidase 4, chloroplastic/chromoplastic;^Eukaryota; Viridiplantae; Streptophyta; Embryophyta; Tracheophyta; Spermatophyta; Magnoliophyta; eudicotyledons; core eudicotyledons; rosids; malvids; Brassicales; Brassicaceae; Camelineae; Arabidopsis`sp|Q56X52|AOX4_ARATH	RecName: Full=Ubiquinol oxidase 4, chloroplastic/chromoplastic;^Eukaryota; Viridiplantae; Streptophyta; Embryophyta; Tracheophyta; Spermatophyta; Magnoliophyta; eudicotyledons; core eudicotyledons; rosids; malvids; Brassicales; Brassicaceae; Camelineae; Arabidopsis	Alternative oxidase	Alternative oxidase	GO:0016117|carotenoid biosynthetic process;GO:0022900|electron transport chain;GO:0009657|plastid organization;GO:0007585|respiratory gaseous exchange	GO:0009916|alternative oxidase activity;GO:0046872|metal ion binding	GO:0009535|chloroplast thylakoid membrane;GO:0046862|chromoplast membrane;GO:0016021|integral to membrane;GO:0070469|respiratory chain;GO:0009579|thylakoid	K17893|AOX1, AOX2; ubiquinol oxidase [EC:1.10.3.11]	.
c13001_g1	0.356985	-1.48606	down	yes	Picea glauca clone GQ03214_H06 mRNA sequence	MLH1, partial [Ginkgo biloba]	RecName: Full=DNA mismatch repair protein Mlh1;^Eukaryota; Metazoa; Chordata; Craniata; Vertebrata; Euteleostomi; Mammalia; Eutheria; Euarchontoglires; Primates; Haplorrhini; Catarrhini; Hominidae; Homo`sp|P40692|MLH1_HUMAN	RecName: Full=DNA mismatch repair protein Mlh1;^Eukaryota; Metazoa; Chordata; Craniata; Vertebrata; Euteleostomi; Mammalia; Eutheria; Euarchontoglires; Primates; Haplorrhini; Catarrhini; Hominidae; Homo`sp|P40692|MLH1_HUMAN	Histidine kinase-, DNA gyrase B-, and HSP90-like ATPase	DNA mismatch repair enzyme (predicted ATPase)	GO:0071407|cellular response to organic cyclic compound;GO:0006303|double-strand break repair via nonhomologous end joining;GO:0008630|intrinsic apoptotic signaling pathway in response to DNA damage;GO:0045190|isotype switching;GO:0007060|male meiosis chromosome segregation;GO:0043060|meiotic metaphase I plate congression;GO:0006298|mismatch repair;GO:0045950|negative regulation of mitotic recomb…	GO:0005524|ATP binding;GO:0016887|ATPase activity;GO:0032137|guanine/thymine mispair binding	GO:0005712|chiasma;GO:0001673|male germ cell nucleus;GO:0032389|MutLalpha complex;GO:0032390|MutLbeta complex;GO:0000795|synaptonemal complex	K08734|MLH1; DNA mismatch repair protein MLH1	map05213|Endometrial cancer;map05210|Colorectal cancer;map03460|Fanconi anemia pathway;map03430|Mismatch repair;map05200|Pathways in cancer
c64553_g1	4.26551	2.09272	up	yes	Cochliobolus sativus ND90Pr hypothetical protein mRNA	40S ribosomal protein S8 [Zymoseptoria tritici IPO323]	RecName: Full=40S ribosomal protein S8-B;^Eukaryota; Fungi; Dikarya; Ascomycota; Taphrinomycotina; Schizosaccharomycetes; Schizosaccharomycetales; Schizosaccharomycetaceae; Schizosaccharomyces	RecName: Full=40S ribosomal protein S8-B;^Eukaryota; Fungi; Dikarya; Ascomycota; Taphrinomycotina; Schizosaccharomycetes; Schizosaccharomycetales; Schizosaccharomycetaceae; Schizosaccharomyces	Ribosomal protein S8e	Ribosomal protein S8E	GO:0002182|cytoplasmic translational elongation;GO:0042254|ribosome biogenesis	GO:0003735|structural constituent of ribosome	GO:0022627|cytosolic small ribosomal subunit	K02995|RP-S8e, RPS8; small subunit ribosomal protein S8e	map03010|Ribosome
c67120_g2	0.4706	-1.08743	down	yes	Picea glauca clone GQ03203_J07 mRNA sequence	PREDICTED: uncharacterized protein LOC105053842 [Elaeis guineensis]	RecName: Full=Phosphoenolpyruvate carboxykinase [ATP];^Bacteria; Proteobacteria; Alphaproteobacteria; Rhizobiales; Bradyrhizobiaceae; Bradyrhizobium	RecName: Full=Phosphoenolpyruvate carboxykinase [ATP];^Bacteria; Proteobacteria; Alphaproteobacteria; Rhizobiales; Bradyrhizobiaceae; Bradyrhizobium	Phosphoenolpyruvate carboxykinase	Phosphoenolpyruvate carboxykinase (ATP)	GO:0006094|gluconeogenesis	GO:0005524|ATP binding;GO:0004612|phosphoenolpyruvate carboxykinase (ATP) activity	GO:0005737|cytoplasm	K01610|E4.1.1.49, pckA; phosphoenolpyruvate carboxykinase (ATP) [EC:4.1.1.49]	map00620|Pyruvate metabolism;map01200|Carbon metabolism;map00020|Citrate cycle (TCA cycle);map00010|Glycolysis / Gluconeogenesis;map00710|Carbon fixation in photosynthetic organisms;map01110|Biosynthesis of secondary metabolites;map01100|Metabolic pathways;map01120|Microbial metabolism in diverse environments;map01130|Biosynthesis of antibiotics
c67006_g1	7.31956	2.87176	up	yes	Phaeosphaeria nodorum SN15 hypothetical protein partial mRNA	hypothetical protein SNOG_06038 [Phaeosphaeria nodorum SN15]	RecName: Full=Elongation factor 2;^Eukaryota; Fungi; Dikarya; Ascomycota; Pezizomycotina; Sordariomycetes; Sordariomycetidae; Sordariales; Sordariaceae; Neurospora	RecName: Full=Elongation factor 2;^Eukaryota; Fungi; Dikarya; Ascomycota; Pezizomycotina; Sordariomycetes; Sordariomycetidae; Sordariales; Sordariaceae; Neurospora	Elongation factor Tu domain 2	Translation elongation factors (GTPases)	GO:0006184|GTP catabolic process;GO:0045901|positive regulation of translational elongation	GO:0005525|GTP binding;GO:0003924|GTPase activity;GO:0003746|translation elongation factor activity	GO:0005737|cytoplasm	K03234|EEF2; elongation factor 2	map04152|AMPK signaling pathway;map04921|Oxytocin signaling pathway
c72033_g1	0.411877	-1.27971	down	yes	Picea glauca clone GQ01313_C10 mRNA sequence	PREDICTED: G-type lectin S-receptor-like serine/threonine-protein kinase SD2-5 [Amborella trichopoda]	RecName: Full=Epidermis-specific secreted glycoprotein EP1;^Eukaryota; Viridiplantae; Streptophyta; Embryophyta; Tracheophyta; Spermatophyta; Magnoliophyta; eudicotyledons; core eudicotyledons; asterids; campanulids; Apiales; Apiaceae; Apioideae; Scandiceae; Daucinae; Daucus	RecName: Full=G-type lectin S-receptor-like serine/threonine-protein kinase At5g24080;^Eukaryota; Viridiplantae; Streptophyta; Embryophyta; Tracheophyta; Spermatophyta; Magnoliophyta; eudicotyledons; core eudicotyledons; rosids; malvids; Brassicales; Brassicaceae; Camelineae; Arabidopsis	D-mannose binding lectin	Serine/threonine protein kinase	GO:0048544|recognition of pollen	GO:0005524|ATP binding;GO:0005516|calmodulin binding;GO:0004674|protein serine/threonine kinase activity	GO:0016021|integral to membrane;GO:0044459|plasma membrane part	.	.
c71538_g7	5.15866	2.367	up	yes	Pinus taeda isolate 7926 anonymous locus 2_3258_03 genomic sequence	beta-glucosidase [Picea glauca]	RecName: Full=Beta-glucosidase 13;^Eukaryota; Viridiplantae; Streptophyta; Embryophyta; Tracheophyta; Spermatophyta; Magnoliophyta; Liliopsida; Poales; Poaceae; BEP clade; Ehrhartoideae; Oryzeae; Oryza	RecName: Full=Beta-glucosidase 12;^Eukaryota; Viridiplantae; Streptophyta; Embryophyta; Tracheophyta; Spermatophyta; Magnoliophyta; Liliopsida; Poales; Poaceae; BEP clade; Ehrhartoideae; Oryzeae; Oryza	Glycosyl hydrolase family 1	Beta-glucosidase/6-phospho-beta-glucosidase/beta-galactosidase	GO:0005975|carbohydrate metabolic process;GO:0009860|pollen tube growth	GO:0033907|beta-D-fucosidase activity;GO:0004565|beta-galactosidase activity;GO:0080083|beta-gentiobiose beta-glucosidase activity;GO:0047701|beta-L-arabinosidase activity;GO:0043169|cation binding;GO:0004338|glucan exo-1,3-beta-glucosidase activity	GO:0009505|plant-type cell wall	K01188|E3.2.1.21; beta-glucosidase [EC:3.2.1.21]	map01110|Biosynthesis of secondary metabolites;map01100|Metabolic pathways;map00940|Phenylpropanoid biosynthesis;map00460|Cyanoamino acid metabolism;map00500|Starch and sucrose metabolism
c67984_g1	0.440341	-1.18331	down	yes	Picea sitchensis clone WS0464_P20 unknown mRNA	unknown [Picea sitchensis]	RecName: Full=Poly [ADP-ribose] polymerase 1;^Eukaryota; Viridiplantae; Streptophyta; Embryophyta; Tracheophyta; Spermatophyta; Magnoliophyta; Liliopsida; Poales; Poaceae; BEP clade; Ehrhartoideae; Oryzeae; Oryza	RecName: Full=Poly [ADP-ribose] polymerase 1;^Eukaryota; Viridiplantae; Streptophyta; Embryophyta; Tracheophyta; Spermatophyta; Magnoliophyta; Liliopsida; Poales; Poaceae; BEP clade; Ehrhartoideae; Oryzeae; Oryza	Poly(ADP-ribose) polymerase and DNA-Ligase Zn-finger region	Hydrolase, hydrolyzing O-glycosyl compounds	GO:0006281|DNA repair;GO:0006471|protein ADP-ribosylation;GO:0009628|response to abiotic stimulus;GO:0009737|response to abscisic acid stimulus;GO:0006979|response to oxidative stress	GO:0003677|DNA binding;GO:0046872|metal ion binding;GO:0051287|NAD binding;GO:0003950|NAD+ ADP-ribosyltransferase activity;GO:0008270|zinc ion binding	GO:0005634|nucleus	K10798|PARP; poly [ADP-ribose] polymerase [EC:2.4.2.30]	map03410|Base excision repair
c70793_g1	0.323401	-1.62861	down	yes	Pinus monticola class IV chitinase A (Ch4A) mRNA, complete cds	class IV chitinase Ab [Pinus monticola]	RecName: Full=Chitinase 5;^Eukaryota; Viridiplantae; Streptophyta; Embryophyta; Tracheophyta; Spermatophyta; Magnoliophyta; Liliopsida; Poales; Poaceae; BEP clade; Ehrhartoideae; Oryzeae; Oryza	RecName: Full=Chitinase 5;^Eukaryota; Viridiplantae; Streptophyta; Embryophyta; Tracheophyta; Spermatophyta; Magnoliophyta; Liliopsida; Poales; Poaceae; BEP clade; Ehrhartoideae; Oryzeae; Oryza	Chitin recognition protein	Uncharacterized protein contain chitin-binding domain type 3	GO:0016998|cell wall macromolecule catabolic process;GO:0006032|chitin catabolic process;GO:0006952|defense response;GO:0000272|polysaccharide catabolic process;GO:0010262|somatic embryogenesis	GO:0008061|chitin binding;GO:0004568|chitinase activity	GO:0048046|apoplast;GO:0009505|plant-type cell wall;GO:0005886|plasma membrane	K01183|E3.2.1.14; chitinase [EC:3.2.1.14]	map01100|Metabolic pathways;map00520|Amino sugar and nucleotide sugar metabolism;map00500|Starch and sucrose metabolism
c51670_g1	0.494664	-1.01548	down	yes	Picea glauca clone GQ03201_F09 mRNA sequence	PREDICTED: probable ethanolamine kinase [Amborella trichopoda]	RecName: Full=Probable ethanolamine kinase A;^Eukaryota; Amoebozoa; Mycetozoa; Dictyosteliida; Dictyostelium	RecName: Full=Probable ethanolamine kinase A;^Eukaryota; Amoebozoa; Mycetozoa; Dictyosteliida; Dictyostelium	Choline/ethanolamine kinase	Predicted choline kinase involved in LPS biosynthesis	GO:0006646|phosphatidylethanolamine biosynthetic process	GO:0005524|ATP binding;GO:0004305|ethanolamine kinase activity	GO:0005737|cytoplasm	K00894|ETNK, EKI; ethanolamine kinase [EC:2.7.1.82]	map01100|Metabolic pathways;map00564|Glycerophospholipid metabolism
c79626_g1	0.395762	-1.3373	down	yes	Picea glauca clone GQ03229_P08 mRNA sequence	unknown [Picea sitchensis]	RecName: Full=Uncharacterized RNA-binding protein C660.15;^Eukaryota; Fungi; Dikarya; Ascomycota; Taphrinomycotina; Schizosaccharomycetes; Schizosaccharomycetales; Schizosaccharomycetaceae; Schizosaccharomyces	RecName: Full=Uncharacterized RNA-binding protein C660.15;^Eukaryota; Fungi; Dikarya; Ascomycota; Taphrinomycotina; Schizosaccharomycetes; Schizosaccharomycetales; Schizosaccharomycetaceae; Schizosaccharomyces	RNA recognition motif. (a.k.a. RRM, RBD, or RNP domain)	RNA-binding proteins (RRM domain)	GO:0006379|mRNA cleavage;GO:0006378|mRNA polyadenylation	GO:0003730|mRNA 3'-UTR binding;GO:0000166|nucleotide binding	GO:0005737|cytoplasm;GO:0005849|mRNA cleavage factor complex	K14411|MSI; RNA-binding protein Musashi	map03015|mRNA surveillance pathway
c52672_g1	2.23382	1.15951	up	yes	Picea glauca clone GQ04001_F20 mRNA sequence	unknown [Picea sitchensis]	RecName: Full=E3 ubiquitin-protein ligase ATL6;^Eukaryota; Viridiplantae; Streptophyta; Embryophyta; Tracheophyta; Spermatophyta; Magnoliophyta; eudicotyledons; core eudicotyledons; rosids; malvids; Brassicales; Brassicaceae; Camelineae; Arabidopsis	RecName: Full=E3 ubiquitin-protein ligase ATL6;^Eukaryota; Viridiplantae; Streptophyta; Embryophyta; Tracheophyta; Spermatophyta; Magnoliophyta; eudicotyledons; core eudicotyledons; rosids; malvids; Brassicales; Brassicaceae; Camelineae; Arabidopsis	Ring finger domain	RING-finger-containing ubiquitin ligase	GO:0009816|defense response to bacterium, incompatible interaction;GO:0010200|response to chitin	GO:0046872|metal ion binding;GO:0004842|ubiquitin-protein ligase activity;GO:0008270|zinc ion binding	GO:0016021|integral to membrane;GO:0005886|plasma membrane	K10664|ATL6S; E3 ubiquitin-protein ligase ATL6/9/15/31/42/55 [EC:2.3.2.27]	.
c53394_g1	0.251507	-1.99133	down	yes	Picea glauca clone GQ04105_P06 mRNA sequence	unknown [Picea sitchensis]	RecName: Full=Shaggy-related protein kinase epsilon;^Eukaryota; Viridiplantae; Streptophyta; Embryophyta; Tracheophyta; Spermatophyta; Magnoliophyta; eudicotyledons; core eudicotyledons; rosids; malvids; Brassicales; Brassicaceae; Camelineae; Arabidopsis	RecName: Full=Shaggy-related protein kinase epsilon;^Eukaryota; Viridiplantae; Streptophyta; Embryophyta; Tracheophyta; Spermatophyta; Magnoliophyta; eudicotyledons; core eudicotyledons; rosids; malvids; Brassicales; Brassicaceae; Camelineae; Arabidopsis	Protein kinase domain	Serine/threonine protein kinase	GO:0006972|hyperosmotic response;GO:0046777|protein autophosphorylation;GO:0009651|response to salt stress	GO:0005524|ATP binding;GO:0004674|protein serine/threonine kinase activity	GO:0005829|cytosol	K03083|GSK3B; glycogen synthase kinase 3 beta [EC:2.7.11.26]	map04151|PI3K-Akt signaling pathway;map04360|Axon guidance;map05200|Pathways in cancer;map05164|Influenza A;map05166|HTLV-I infection;map04340|Hedgehog signaling pathway;map05160|Hepatitis C;map04012|ErbB signaling pathway;map05162|Measles;map04390|Hippo signaling pathway;map05010|Alzheimer's disease;map05169|Epstein-Barr virus infection;map04722|Neurotrophin signaling pathway;map04711|Circadian …
c67151_g1	0.371071	-1.43023	down	yes	Picea glauca clone GQ03220_P10 mRNA sequence	PREDICTED: serine/threonine-protein kinase EDR1 [Amborella trichopoda]	RecName: Full=Serine/threonine-protein kinase CTR1;^Eukaryota; Viridiplantae; Streptophyta; Embryophyta; Tracheophyta; Spermatophyta; Magnoliophyta; eudicotyledons; core eudicotyledons; rosids; malvids; Brassicales; Brassicaceae; Camelineae; Arabidopsis`sp|Q05609|CTR1_ARATH	RecName: Full=Serine/threonine-protein kinase CTR1;^Eukaryota; Viridiplantae; Streptophyta; Embryophyta; Tracheophyta; Spermatophyta; Magnoliophyta; eudicotyledons; core eudicotyledons; rosids; malvids; Brassicales; Brassicaceae; Camelineae; Arabidopsis`sp|Q05609|CTR1_ARATH	Ethylene-responsive protein kinase Le-CTR1	Serine/threonine protein kinase	GO:0071281|cellular response to iron ion;GO:0009873|ethylene mediated signaling pathway;GO:0009686|gibberellin biosynthetic process;GO:0010105|negative regulation of ethylene mediated signaling pathway;GO:0046777|protein autophosphorylation;GO:2000069|regulation of post-embryonic root development;GO:2000035|regulation of stem cell division;GO:0048510|regulation of timing of transition from vegeta…	GO:0005524|ATP binding;GO:0004674|protein serine/threonine kinase activity;GO:0004712|protein serine/threonine/tyrosine kinase activity	GO:0005789|endoplasmic reticulum membrane	K14510|CTR1; serine/threonine-protein kinase CTR1 [EC:2.7.11.1]	map04075|Plant hormone signal transduction
c72585_g3	22.0867	4.46511	up	yes	Picea sitchensis clone WS02917_L16 unknown mRNA	unknown [Picea sitchensis]	RecName: Full=2-hydroxy-6-oxononadienedioate/2-hydroxy-6-oxononatrienedioate hydrolase;^Bacteria; Proteobacteria; Betaproteobacteria; Burkholderiales; Burkholderiaceae; Burkholderia; Burkholderia cepacia complex	RecName: Full=2-hydroxy-6-oxononadienedioate/2-hydroxy-6-oxononatrienedioate hydrolase;^Bacteria; Proteobacteria; Betaproteobacteria; Burkholderiales; Burkholderiaceae; Burkholderia; Burkholderia cepacia complex	Alpha/beta hydrolase family	Predicted hydrolases or acyltransferases (alpha/beta hydrolase superfamily)	GO:0019380|3-phenylpropionate catabolic process	GO:0052823|2-hydroxy-6-oxonona-2,4,7-trienedioate hydrolase activity;GO:0018771|2-hydroxy-6-oxonona-2,4-dienedioate hydrolase activity	GO:0005737|cytoplasm	K05714|mhpC; 2-hydroxy-6-oxonona-2,4-dienedioate hydrolase [EC:3.7.1.14]	map01220|Degradation of aromatic compounds;map01120|Microbial metabolism in diverse environments;map00360|Phenylalanine metabolism
c65090_g2	5.61653	2.48968	up	yes	Picea glauca clone GQ03508_D09 mRNA sequence	PREDICTED: asparagine--tRNA ligase, cytoplasmic 1 isoform X2 [Amborella trichopoda]	RecName: Full=Asparagine--tRNA ligase, cytoplasmic 3;^Eukaryota; Viridiplantae; Streptophyta; Embryophyta; Tracheophyta; Spermatophyta; Magnoliophyta; eudicotyledons; core eudicotyledons; rosids; malvids; Brassicales; Brassicaceae; Camelineae; Arabidopsis`sp|Q9SSK1|SYNC3_ARATH	RecName: Full=Asparagine--tRNA ligase, cytoplasmic 3;^Eukaryota; Viridiplantae; Streptophyta; Embryophyta; Tracheophyta; Spermatophyta; Magnoliophyta; eudicotyledons; core eudicotyledons; rosids; malvids; Brassicales; Brassicaceae; Camelineae; Arabidopsis`sp|Q9SSK1|SYNC3_ARATH	tRNA synthetases class II (D, K and N)	Aspartyl/asparaginyl-tRNA synthetases	GO:0006421|asparaginyl-tRNA aminoacylation	GO:0004816|asparagine-tRNA ligase activity;GO:0005524|ATP binding;GO:0003676|nucleic acid binding	GO:0005829|cytosol	K01893|NARS, asnS; asparaginyl-tRNA synthetase [EC:6.1.1.22]	map00970|Aminoacyl-tRNA biosynthesis
c69533_g1	0.396911	-1.33311	down	yes	Picea sitchensis clone WS04710_M23 unknown mRNA	PREDICTED: probable glycerol-3-phosphate dehydrogenase [NAD(+)] 1, cytosolic [Amborella trichopoda]	RecName: Full=Glycerol-3-phosphate dehydrogenase 1 [NAD(P)+];^Bacteria; Actinobacteria; Actinobacteridae; Actinomycetales; Corynebacterineae; Mycobacteriaceae; Mycobacterium; Mycobacterium avium complex (MAC)	RecName: Full=Glycerol-3-phosphate dehydrogenase 1 [NAD(P)+];^Bacteria; Actinobacteria; Actinobacteridae; Actinomycetales; Corynebacterineae; Mycobacteriaceae; Mycobacterium; Mycobacterium avium complex (MAC)	NAD-dependent glycerol-3-phosphate dehydrogenase N-terminus	Glycerol-3-phosphate dehydrogenase	GO:0005975|carbohydrate metabolic process;GO:0046168|glycerol-3-phosphate catabolic process;GO:0006650|glycerophospholipid metabolic process;GO:0008654|phospholipid biosynthetic process	GO:0047952|glycerol-3-phosphate dehydrogenase [NAD(P)+] activity;GO:0004367|glycerol-3-phosphate dehydrogenase [NAD+] activity;GO:0051287|NAD binding	GO:0009331|glycerol-3-phosphate dehydrogenase complex	K00057|gpsA; glycerol-3-phosphate dehydrogenase (NAD(P)+) [EC:1.1.1.94]	map01110|Biosynthesis of secondary metabolites;map00564|Glycerophospholipid metabolism
[truncated: 80,814 more rows]

## Sheet: 24H vs CK
gene	foldChange	log2FoldChange	up/down	significant	NT_Description	NR_Description	BLASTX_Description	BLASTP_Description	PFAM_Description	eggNOG_Description	GO_biological_process	GO_molecular_function	GO_cellular_component	KO	Map
[truncated: 81,173 more rows]

## Sheet: 48H vs CK
gene	foldChange	log2FoldChange	up/down	significant	NT_Description	NR_Description	BLASTX_Description	BLASTP_Description	PFAM_Description	eggNOG_Description	GO_biological_process	GO_molecular_function	GO_cellular_component	KO	Map
[truncated: 81,173 more rows]

## Sheet: 24H vs 6H
gene	foldChange	log2FoldChange	up/down	significant	NT_Description	NR_Description	BLASTX_Description	BLASTP_Description	PFAM_Description	eggNOG_Description	GO_biological_process	GO_molecular_function	GO_cellular_component	KO	Map
[truncated: 81,173 more rows]

[truncated: 2 more sheets: 48H vs 6H, 48H vs 24H]
